# Supplementary material for: Non-Random Inversion Landscapes in Prokaryotic Genomes Are Shaped by Heterogeneous Selection Pressures
Source: Mol Biol Evol. 2017 Apr 12;34(8):1902–11. doi: 10.1093/molbev/msx127 (PMC5850607; doi:10.1093/molbev/msx127)
Supplement: Supplementary Data [file msx127_Supp.zip]

Archive with 2 entries (2 files):
- Supplementary_Information.pdf
- SuppTable2.xlsx
