# Supplementary material for: Non-Random Inversion Landscapes in Prokaryotic Genomes Are Shaped by Heterogeneous Selection Pressures
Source: Mol Biol Evol. 2017 Apr 12;34(8):1902–11. doi: 10.1093/molbev/msx127 (PMC5850607; doi:10.1093/molbev/msx127)
Supplement: Supplementary Data [file msx127_Supp.zip › SuppTable2.xlsx]

## Sheet: Bacteria
Species (Refseq file name)	Refseq id of the largest genome element and assembly version	Phylum
Acidimicrobium_ferrooxidans_DSM_10331_uid59215	NC_013124.1	Actinobacteria
Acidothermus_cellulolyticus_11B_uid58501	NC_008578.1	Actinobacteria
Actinoplanes_missouriensis_431_uid158169	NC_017093.1	Actinobacteria
Actinoplanes_SE50_110_uid162333	NC_017803.1	Actinobacteria
Actinosynnema_mirum_DSM_43827_uid58951	NC_013093.1	Actinobacteria
Amycolatopsis_mediterranei_S699_uid158689	NC_017186.1	Actinobacteria
Amycolatopsis_mediterranei_U32_uid50565	NC_014318.1	Actinobacteria
Amycolicicoccus_subflavus_DQS3_9A1_uid67253	NC_015564.1	Actinobacteria
Arthrobacter_arilaitensis_Re117_uid53509	NC_014550.1	Actinobacteria
Arthrobacter_aurescens_TC1_uid58109	NC_008711.1	Actinobacteria
Arthrobacter_chlorophenolicus_A6_uid58969	NC_011886.1	Actinobacteria
Arthrobacter_FB24_uid58141	NC_008541.1	Actinobacteria
Arthrobacter_phenanthrenivorans_Sphe3_uid63629	NC_015145.1	Actinobacteria
Arthrobacter_Rue61a_uid174511	NC_018531.1	Actinobacteria
Beutenbergia_cavernae_DSM_12333_uid59047	NC_012669.1	Actinobacteria
Bifidobacterium_adolescentis_ATCC_15703_uid58559	NC_008618.1	Actinobacteria
Bifidobacterium_animalis_ATCC_25527_uid162513	NC_017834.1	Actinobacteria
Bifidobacterium_animalis_lactis_AD011_uid58911	NC_011835.1	Actinobacteria
Bifidobacterium_animalis_lactis_B420_uid163691	NC_017866.1	Actinobacteria
Bifidobacterium_animalis_lactis_Bi_07_uid163693	NC_017867.1	Actinobacteria
Bifidobacterium_animalis_lactis_Bl_04_uid59359	NC_012814.1	Actinobacteria
Bifidobacterium_animalis_lactis_BLC1_uid158867	NC_017216.2	Actinobacteria
Bifidobacterium_animalis_lactis_CNCM_I_2494_uid158869	NC_017215.1	Actinobacteria
Bifidobacterium_animalis_lactis_DSM_10140_uid59357	NC_012815.1	Actinobacteria
Bifidobacterium_animalis_lactis_V9_uid158865	NC_017217.1	Actinobacteria
Bifidobacterium_asteroides_PRL2011_uid176921	NC_018720.1	Actinobacteria
Bifidobacterium_bifidum_BGN4_uid167988	NC_017999.1	Actinobacteria
Bifidobacterium_bifidum_PRL2010_uid59883	NC_014638.1	Actinobacteria
Bifidobacterium_bifidum_S17_uid59545	NC_014616.1	Actinobacteria
Bifidobacterium_breve_ACS_071_V_Sch8b_uid158863	NC_017218.1	Actinobacteria
Bifidobacterium_dentium_Bd1_uid43091	NC_013714.1	Actinobacteria
Bifidobacterium_longum_BBMN68_uid60163	NC_014656.1	Actinobacteria
Bifidobacterium_longum_DJO10A_uid58833	NC_010816.1	Actinobacteria
Bifidobacterium_longum_infantis_157F_uid62693	NC_015052.1	Actinobacteria
Bifidobacterium_longum_infantis_ATCC_15697_uid159865	NC_017219.1	Actinobacteria
Bifidobacterium_longum_infantis_ATCC_15697_uid58677	NC_011593.1	Actinobacteria
Bifidobacterium_longum_JCM_1217_uid62695	NC_015067.1	Actinobacteria
Bifidobacterium_longum_JDM301_uid49131	NC_014169.1	Actinobacteria
Bifidobacterium_longum_KACC_91563_uid158861	NC_017221.1	Actinobacteria
Bifidobacterium_longum_NCC2705_uid57939	NC_004307.2	Actinobacteria
Blastococcus_saxobsidens_DD2_uid89391	NC_016943.1	Actinobacteria
Brachybacterium_faecium_DSM_4810_uid58649	NC_013172.1	Actinobacteria
Catenulispora_acidiphila_DSM_44928_uid59077	NC_013131.1	Actinobacteria
Cellulomonas_fimi_ATCC_484_uid66779	NC_015514.1	Actinobacteria
Cellulomonas_flavigena_DSM_20109_uid48821	NC_014151.1	Actinobacteria
Clavibacter_michiganensis_sepedonicus_uid61577	NC_010407.1	Actinobacteria
Conexibacter_woesei_DSM_14684_uid43467	NC_013739.1	Actinobacteria
Coriobacterium_glomerans_PW2_uid65787	NC_015389.1	Actinobacteria
Corynebacterium_aurimucosum_ATCC_700975_uid59409	NC_012590.1	Actinobacteria
Corynebacterium_diphtheriae_241_uid83607	NC_016782.1	Actinobacteria
Corynebacterium_diphtheriae_31A_uid84309	NC_016799.1	Actinobacteria
Corynebacterium_diphtheriae_BH8_uid84311	NC_016800.1	Actinobacteria
Corynebacterium_diphtheriae_C7__beta__uid84313	NC_016801.1	Actinobacteria
Corynebacterium_diphtheriae_CDCE_8392_uid84295	NC_016785.1	Actinobacteria
Corynebacterium_diphtheriae_HC01_uid84297	NC_016786.1	Actinobacteria
Corynebacterium_diphtheriae_HC02_uid84317	NC_016802.1	Actinobacteria
Corynebacterium_diphtheriae_HC03_uid84299	NC_016787.1	Actinobacteria
Corynebacterium_diphtheriae_HC04_uid84301	NC_016788.1	Actinobacteria
Corynebacterium_diphtheriae_INCA_402_uid83605	NC_016783.1	Actinobacteria
Corynebacterium_diphtheriae_PW8_uid84303	NC_016789.1	Actinobacteria
Corynebacterium_diphtheriae_VA01_uid84305	NC_016790.1	Actinobacteria
Corynebacterium_efficiens_YS_314_uid62905	NC_004369.1	Actinobacteria
Corynebacterium_glutamicum_ATCC_13032_uid57905	NC_003450.3	Actinobacteria
Corynebacterium_glutamicum_R_uid58897	NC_009342.1	Actinobacteria
Corynebacterium_kroppenstedtii_DSM_44385_uid59411	NC_012704.1	Actinobacteria
Corynebacterium_pseudotuberculosis_1002_uid159677	NC_017300.1	Actinobacteria
Corynebacterium_pseudotuberculosis_1_06_A_uid159665	NC_017308.1	Actinobacteria
Corynebacterium_pseudotuberculosis_267_uid162175	NC_017462.1	Actinobacteria
Corynebacterium_pseudotuberculosis_316_uid89381	NC_016932.1	Actinobacteria
Corynebacterium_pseudotuberculosis_3_99_5_uid83609	NC_016781.1	Actinobacteria
Corynebacterium_pseudotuberculosis_42_02_A_uid159669	NC_017306.1	Actinobacteria
Corynebacterium_pseudotuberculosis_C231_uid159675	NC_017301.1	Actinobacteria
Corynebacterium_pseudotuberculosis_CIP_52_97_uid159667	NC_017307.1	Actinobacteria
Corynebacterium_pseudotuberculosis_FRC41_uid50585	NC_014329.1	Actinobacteria
Corynebacterium_pseudotuberculosis_I19_uid159673	NC_017303.1	Actinobacteria
Corynebacterium_pseudotuberculosis_P54B96_uid157909	NC_017031.1	Actinobacteria
Corynebacterium_pseudotuberculosis_PAT10_uid159671	NC_017305.1	Actinobacteria
Corynebacterium_resistens_DSM_45100_uid50555	NC_015673.1	Actinobacteria
Corynebacterium_ulcerans_0102_uid169879	NC_018101.1	Actinobacteria
Corynebacterium_ulcerans_809_uid159659	NC_017317.1	Actinobacteria
Corynebacterium_ulcerans_BR_AD22_uid68291	NC_015683.1	Actinobacteria
Corynebacterium_urealyticum_DSM_7109_uid61639	NC_010545.1	Actinobacteria
Corynebacterium_variabile_DSM_44702_uid62003	NC_015859.1	Actinobacteria
Eggerthella_lenta_DSM_2243_uid59079	NC_013204.1	Actinobacteria
Eggerthella_YY7918_uid68707	NC_015738.1	Actinobacteria
Frankia_CcI3_uid58397	NC_007777.1	Actinobacteria
Frankia_EAN1pec_uid58367	NC_009921.1	Actinobacteria
Frankia_EuI1c_uid42615	NC_014666.1	Actinobacteria
Frankia_symbiont_of_Datisca_glomerata_uid46257	NC_015656.1	Actinobacteria
Geodermatophilus_obscurus_DSM_43160_uid43725	NC_013757.1	Actinobacteria
Gordonia_bronchialis_DSM_43247_uid41403	NC_013441.1	Actinobacteria
Gordonia_KTR9_uid174812	NC_018581.1	Actinobacteria
Gordonia_polyisoprenivorans_VH2_uid86651	NC_016906.1	Actinobacteria
Intrasporangium_calvum_DSM_43043_uid61729	NC_014830.1	Actinobacteria
Isoptericola_variabilis_225_uid67501	NC_015588.1	Actinobacteria
Jonesia_denitrificans_DSM_20603_uid59053	NC_013174.1	Actinobacteria
Kineococcus_radiotolerans_SRS30216_uid58067	NC_009664.2	Actinobacteria
Kitasatospora_setae_KM_6054_uid77027	NC_016109.1	Actinobacteria
Kocuria_rhizophila_DC2201_uid59099	NC_010617.1	Actinobacteria
Kribbella_flavida_DSM_17836_uid43465	NC_013729.1	Actinobacteria
Kytococcus_sedentarius_DSM_20547_uid59071	NC_013169.1	Actinobacteria
Leifsonia_xyli_CTCB07_uid57759	NC_006087.1	Actinobacteria
Microbacterium_testaceum_StLB037_uid62789	NC_015125.1	Actinobacteria
Micrococcus_luteus_NCTC_2665_uid59033	NC_012803.1	Actinobacteria
Microlunatus_phosphovorus_NM_1_uid68055	NC_015635.1	Actinobacteria
Micromonospora_aurantiaca_ATCC_27029_uid42501	NC_014391.1	Actinobacteria
Micromonospora_L5_uid45895	NC_014815.1	Actinobacteria
Mobiluncus_curtisii_ATCC_43063_uid49695	NC_014246.1	Actinobacteria
Modestobacter_marinus_uid167487	NC_017955.1	Actinobacteria
Mycobacterium_africanum_GM041182_uid68839	NC_015758.1	Actinobacteria
Mycobacterium_avium_104_uid57693	NC_008595.1	Actinobacteria
Mycobacterium_avium_paratuberculosis_K_10_uid57699	NC_002944.2	Actinobacteria
Mycobacterium_bovis_BCG_Mexico_uid86889	NC_016804.1	Actinobacteria
Mycobacterium_bovis_BCG_Tokyo_172_uid59281	NC_012207.1	Actinobacteria
Mycobacterium_canettii_CIPT_140010059_uid70731	NC_015848.1	Actinobacteria
Mycobacterium_chubuense_NBB4_uid168322	NC_018027.1	Actinobacteria
Mycobacterium_gilvum_PYR_GCK_uid59421	NC_009338.1	Actinobacteria
Mycobacterium_gilvum_Spyr1_uid61403	NC_014814.1	Actinobacteria
Mycobacterium_indicus_pranii_MTCC_9506_uid175523	NC_018612.1	Actinobacteria
Mycobacterium_intracellulare_ATCC_13950_uid167994	NC_016946.1	Actinobacteria
Mycobacterium_intracellulare_MOTT_02_uid89387	NC_016947.1	Actinobacteria
Mycobacterium_intracellulare_MOTT_64_uid89385	NC_016948.1	Actinobacteria
Mycobacterium_JDM601_uid67369	NC_015576.1	Actinobacteria
Mycobacterium_JLS_uid58489	NC_009077.1	Actinobacteria
Mycobacterium_KMS_uid58491	NC_008705.1	Actinobacteria
Mycobacterium_leprae_Br4923_uid59293	NC_011896.1	Actinobacteria
Mycobacterium_marinum_M_uid59423	NC_010612.1	Actinobacteria
Mycobacterium_MCS_uid58465	NC_008146.1	Actinobacteria
Mycobacterium_MOTT36Y_uid164001	NC_017904.1	Actinobacteria
Mycobacterium_rhodesiae_NBB3_uid75107	NC_016604.1	Actinobacteria
Mycobacterium_smegmatis_MC2_155_uid171958	NC_018289.1	Actinobacteria
Mycobacterium_smegmatis_MC2_155_uid57701	NC_008596.1	Actinobacteria
Mycobacterium_tuberculosis_CCDC5079_uid161943	NC_017523.1	Actinobacteria
Mycobacterium_tuberculosis_CCDC5180_uid161941	NC_017522.1	Actinobacteria
Mycobacterium_tuberculosis_CDC1551_uid57775	NC_002755.2	Actinobacteria
Mycobacterium_tuberculosis_CTRI_2_uid161997	NC_017524.1	Actinobacteria
Mycobacterium_tuberculosis_F11_uid58417	NC_009565.1	Actinobacteria
Mycobacterium_tuberculosis_H37Ra_uid58853	NC_009525.1	Actinobacteria
Mycobacterium_tuberculosis_H37Rv_uid170532	NC_018143.2	Actinobacteria
Mycobacterium_tuberculosis_H37Rv_uid57777	NC_000962.3	Actinobacteria
Mycobacterium_tuberculosis_KZN_1435_uid59069	NC_012943.1	Actinobacteria
Mycobacterium_tuberculosis_KZN_4207_uid83619	NC_016768.1	Actinobacteria
Mycobacterium_tuberculosis_KZN_605_uid54947	NC_018078.1	Actinobacteria
Mycobacterium_tuberculosis_UT205_uid162183	NC_016934.1	Actinobacteria
Mycobacterium_ulcerans_Agy99_uid62939	NC_008611.1	Actinobacteria
Mycobacterium_vanbaalenii_PYR_1_uid58463	NC_008726.1	Actinobacteria
Nakamurella_multipartita_DSM_44233_uid59221	NC_013235.1	Actinobacteria
Nocardia_farcinica_IFM_10152_uid58203	NC_006361.1	Actinobacteria
Nocardioides_JS614_uid58149	NC_008699.1	Actinobacteria
Nocardiopsis_dassonvillei_DSM_43111_uid49483	NC_014210.1	Actinobacteria
Olsenella_uli_DSM_7084_uid51367	NC_014363.1	Actinobacteria
Propionibacterium_acidipropionici_ATCC_4875_uid179069	NC_019395.1	Actinobacteria
Propionibacterium_acnes_266_uid162059	NC_017534.1	Actinobacteria
Propionibacterium_acnes_6609_uid162137	NC_017535.1	Actinobacteria
Propionibacterium_acnes_ATCC_11828_uid162177	NC_017550.1	Actinobacteria
Propionibacterium_acnes_KPA171202_uid58101	NC_006085.1	Actinobacteria
Propionibacterium_acnes_SK137_uid48071	NC_014039.1	Actinobacteria
Propionibacterium_acnes_TypeIA2_P_acn17_uid80735	NC_016512.1	Actinobacteria
Propionibacterium_acnes_TypeIA2_P_acn31_uid80733	NC_016511.1	Actinobacteria
Propionibacterium_acnes_TypeIA2_P_acn33_uid80745	NC_016516.1	Actinobacteria
Propionibacterium_freudenreichii_shermanii_CIRM_BIA1_uid49535	NC_014215.1	Actinobacteria
Propionibacterium_propionicum_F0230a_uid170533	NC_018142.1	Actinobacteria
Pseudonocardia_dioxanivorans_CB1190_uid65087	NC_015312.1	Actinobacteria
Renibacterium_salmoninarum_ATCC_33209_uid58899	NC_010168.1	Actinobacteria
Rhodococcus_equi_103S_uid60171	NC_014659.1	Actinobacteria
Rhodococcus_erythropolis_PR4_uid59019	NC_012490.1	Actinobacteria
Rhodococcus_jostii_RHA1_uid58325	NC_008268.1	Actinobacteria
Rhodococcus_opacus_B4_uid13791	NC_012522.1	Actinobacteria
Rothia_dentocariosa_ATCC_17931_uid49331	NC_014643.1	Actinobacteria
Rothia_mucilaginosa_uid43093	NC_013715.1	Actinobacteria
Rubrobacter_xylanophilus_DSM_9941_uid58057	NC_008148.1	Actinobacteria
Saccharomonospora_viridis_DSM_43017_uid59055	NC_013159.1	Actinobacteria
Saccharopolyspora_erythraea_NRRL_2338_uid62947	NC_009142.1	Actinobacteria
Salinispora_arenicola_CNS_205_uid58659	NC_009953.1	Actinobacteria
Salinispora_tropica_CNB_440_uid58565	NC_009380.1	Actinobacteria
Sanguibacter_keddieii_DSM_10542_uid40845	NC_013521.1	Actinobacteria
Segniliparus_rotundus_DSM_44985_uid49049	NC_014168.1	Actinobacteria
Slackia_heliotrinireducens_DSM_20476_uid59051	NC_013165.1	Actinobacteria
Stackebrandtia_nassauensis_DSM_44728_uid46663	NC_013947.1	Actinobacteria
Streptomyces_avermitilis_MA_4680_uid57739	NC_003155.4	Actinobacteria
Streptomyces_bingchenggensis_BCW_1_uid82931	NC_016582.1	Actinobacteria
Streptomyces_cattleya_NRRL_8057___DSM_46488_uid162187	NC_017586.1	Actinobacteria
Streptomyces_cattleya_NRRL_8057___DSM_46488_uid77117	NC_016111.1	Actinobacteria
Streptomyces_flavogriseus_ATCC_33331_uid40839	NC_016114.1	Actinobacteria
Streptomyces_griseus_NBRC_13350_uid58983	NC_010572.1	Actinobacteria
Streptomyces_hygroscopicus_jinggangensis_5008_uid89409	NC_017765.1	Actinobacteria
Streptomyces_scabiei_87_22_uid46531	NC_013929.1	Actinobacteria
Streptomyces_SirexAA_E_uid72627	NC_015953.1	Actinobacteria
Streptomyces_venezuelae_ATCC_10712_uid177080	NC_018750.1	Actinobacteria
Streptomyces_violaceusniger_Tu_4113_uid52609	NC_015957.1	Actinobacteria
Streptosporangium_roseum_DSM_43021_uid42521	NC_013595.1	Actinobacteria
Thermobifida_fusca_YX_uid57703	NC_007333.1	Actinobacteria
Thermobispora_bispora_DSM_43833_uid48999	NC_014165.1	Actinobacteria
Thermomonospora_curvata_DSM_43183_uid41885	NC_013510.1	Actinobacteria
Tsukamurella_paurometabola_DSM_20162_uid48829	NC_014158.1	Actinobacteria
Verrucosispora_maris_AB_18_032_uid66297	NC_015434.1	Actinobacteria
Xylanimonas_cellulosilytica_DSM_15894_uid41935	NC_013530.1	Actinobacteria
Arcanobacterium_haemolyticum_DSM_20595_uid49489	NC_014218.1	Actinobacteria
Cryptobacterium_curtum_DSM_15641_uid59041	NC_013170.1	Actinobacteria
Gardnerella_vaginalis_HMP9231_uid162045	NC_017456.1	Actinobacteria
Atopobium_parvulum_DSM_20469_uid59195	NC_013203.1	Actinobacteria
Gardnerella_vaginalis_409_05_uid43211	NC_013721.1	Actinobacteria
Gardnerella_vaginalis_ATCC_14019_uid55487	NC_014644.1	Actinobacteria
Tropheryma_whipplei_Twist_uid57705	NC_004572.3	Actinobacteria
Aequorivita_sublithincola_DSM_14238_uid168181	NC_018013.1	BCF
Bacteroides_fragilis_638R_uid84217	NC_016776.1	BCF
Bacteroides_fragilis_YCH46_uid58195	NC_006347.1	BCF
Bacteroides_helcogenes_P_36_108_uid62135	NC_014933.1	BCF
Bacteroides_salanitronis_DSM_18170_uid63269	NC_015164.1	BCF
Bacteroides_vulgatus_ATCC_8482_uid58253	NC_009614.1	BCF
Belliella_baltica_DSM_15883_uid168182	NC_018010.1	BCF
Blattabacterium__Blattella_germanica__Bge_uid41533	NC_013454.1	BCF
Blattabacterium__Cryptocercus_punctulatus__Cpu_uid81083	NC_016621.1	BCF
Blattabacterium__Mastotermes_darwiniensis__MADAR_uid77127	NC_016146.1	BCF
Blattabacterium__Periplaneta_americana__BPLAN_uid41287	NC_013418.2	BCF
Candidatus_Amoebophilus_asiaticus_5a2_uid58963	NC_010830.1	BCF
Candidatus_Sulcia_muelleri_CARI_uid52535	NC_014499.1	BCF
Candidatus_Sulcia_muelleri_DMIN_uid47075	NC_014004.1	BCF
Candidatus_Sulcia_muelleri_GWSS_uid58943	NC_010118.1	BCF
Candidatus_Sulcia_muelleri_SMDSEM_uid59393	NC_013123.1	BCF
Capnocytophaga_canimorsus_Cc5_uid70727	NC_015846.1	BCF
Capnocytophaga_ochracea_DSM_7271_uid59197	NC_013162.1	BCF
Cellulophaga_algicola_DSM_14237_uid62159	NC_014934.1	BCF
Cellulophaga_lytica_DSM_7489_uid63401	NC_015167.1	BCF
Chitinophaga_pinensis_DSM_2588_uid59113	NC_013132.1	BCF
Croceibacter_atlanticus_HTCC2559_uid49661	NC_014230.1	BCF
Cyclobacterium_marinum_DSM_745_uid71485	NC_015914.1	BCF
Cytophaga_hutchinsonii_ATCC_33406_uid57651	NC_008255.1	BCF
Dyadobacter_fermentans_DSM_18053_uid59049	NC_013037.1	BCF
Emticicia_oligotrophica_DSM_17448_uid177079	NC_018748.1	BCF
Flavobacteriaceae_bacterium_3519_10_uid59413	NC_013062.1	BCF
Flavobacteriales_bacterium_HTCC2170_uid51877	NC_014472.1	BCF
Flavobacterium_branchiophilum_FL_15_uid73421	NC_016001.1	BCF
Flavobacterium_columnare_ATCC_49512_uid80731	NC_016510.2	BCF
Flavobacterium_indicum_GPTSA100_9_uid157999	NC_017025.1	BCF
Flavobacterium_johnsoniae_UW101_uid58493	NC_009441.1	BCF
Flavobacterium_psychrophilum_JIP02_86_uid61627	NC_009613.3	BCF
Flexibacter_litoralis_DSM_6794_uid168257	NC_018018.1	BCF
Fluviicola_taffensis_DSM_16823_uid65271	NC_015321.1	BCF
Haliscomenobacter_hydrossis_DSM_1100_uid66777	NC_015510.1	BCF
Lacinutrix_5H_3_7_4_uid68067	NC_015638.1	BCF
Leadbetterella_byssophila_DSM_17132_uid60161	NC_014655.1	BCF
Marivirga_tractuosa_DSM_4126_uid60837	NC_014759.1	BCF
Muricauda_ruestringensis_DSM_13258_uid72479	NC_015945.1	BCF
Niastella_koreensis_GR20_10_uid83125	NC_016609.1	BCF
Odoribacter_splanchnicus_DSM_20712_uid63397	NC_015160.1	BCF
Ornithobacterium_rhinotracheale_DSM_15997_uid168256	NC_018016.1	BCF
Owenweeksia_hongkongensis_DSM_17368_uid82951	NC_016599.1	BCF
Paludibacter_propionicigenes_WB4_uid60725	NC_014734.1	BCF
Parabacteroides_distasonis_ATCC_8503_uid58301	NC_009615.1	BCF
Pedobacter_heparinus_DSM_2366_uid59111	NC_013061.1	BCF
Pedobacter_saltans_DSM_12145_uid61349	NC_015177.1	BCF
Porphyromonas_gingivalis_ATCC_33277_uid58879	NC_010729.1	BCF
Porphyromonas_gingivalis_TDC60_uid67407	NC_015571.1	BCF
Porphyromonas_gingivalis_W83_uid57641	NC_002950.2	BCF
Prevotella_intermedia_17_uid163151	NC_017861.1	BCF
Prevotella_melaninogenica_ATCC_25845_uid51377	NC_014370.1	BCF
Prevotella_ruminicola_23_uid47507	NC_014033.1	BCF
Riemerella_anatipestifer_RA_GD_uid162013	NC_017569.1	BCF
Robiginitalea_biformata_HTCC2501_uid58285	NC_013222.1	BCF
Runella_slithyformis_DSM_19594_uid68317	NC_015703.1	BCF
Solitalea_canadensis_DSM_3403_uid81783	NC_017770.1	BCF
Sphingobacterium_21_uid64755	NC_015277.1	BCF
Spirosoma_linguale_DSM_74_uid43413	NC_013730.1	BCF
Tannerella_forsythia_ATCC_43037_uid83157	NC_016610.1	BCF
Weeksella_virosa_DSM_16922_uid63627	NC_015144.1	BCF
Zunongwangia_profunda_SM_A87_uid48073	NC_014041.1	BCF
Alistipes_finegoldii_DSM_17242_uid168180	NC_018011.1	BCF
Porphyromonas_asaccharolytica_DSM_20707_uid66603	NC_015501.1	BCF
Prevotella_denticola_F0289_uid65091	NC_015311.1	BCF
Rhodothermus_marinus_DSM_4252_uid41729	NC_013501.1	BCF
Rhodothermus_marinus_SG0_5JP17_172_uid72767	NC_015966.1	BCF
Salinibacter_ruber_DSM_13855_uid58513	NC_007677.1	BCF
Salinibacter_ruber_M8_uid47323	NC_014032.1	BCF
Chlamydia_psittaci_01DC12_uid179070	NC_019391.1	Chlamydiae
Chlamydia_trachomatis_434_Bu_uid61633	NC_010287.1	Chlamydiae
Chlamydia_trachomatis_A2497_uid159863	NC_016798.1	Chlamydiae
Chlamydia_trachomatis_A2497_uid159993	NC_017437.1	Chlamydiae
Chlamydia_trachomatis_B_Jali20_OT_uid59351	NC_012686.1	Chlamydiae
Chlamydia_trachomatis_B_TZ1A828_OT_uid59349	NC_012687.1	Chlamydiae
Chlamydia_trachomatis_D_EC_uid159881	NC_017434.1	Chlamydiae
Chlamydia_trachomatis_D_LC_uid159879	NC_017436.1	Chlamydiae
Chlamydia_trachomatis_D_UW_3_CX_uid57637	NC_000117.1	Chlamydiae
Chlamydia_trachomatis_E_11023_uid161369	NC_017431.1	Chlamydiae
Chlamydia_trachomatis_E_150_uid161403	NC_017439.1	Chlamydiae
Chlamydia_trachomatis_G_11074_uid161409	NC_017440.1	Chlamydiae
Chlamydia_trachomatis_G_11222_uid161361	NC_017430.1	Chlamydiae
Chlamydia_trachomatis_G_9301_uid161377	NC_017432.1	Chlamydiae
Chlamydia_trachomatis_G_9768_uid161353	NC_017429.1	Chlamydiae
Chlamydia_trachomatis_L2b_UCH_1_proctitis_uid61635	NC_010280.2	Chlamydiae
Chlamydia_trachomatis_L2c_uid68843	NC_015744.1	Chlamydiae
Chlamydia_trachomatis_Sweden2_uid161995	NC_017441.1	Chlamydiae
Chlamydophila_pneumoniae_CWL029_uid57811	NC_000922.1	Chlamydiae
Chlamydophila_pneumoniae_J138_uid57829	NC_002491.1	Chlamydiae
Chlamydophila_pneumoniae_LPCoLN_uid159529	NC_017285.1	Chlamydiae
Chlamydophila_pneumoniae_TW_183_uid57997	NC_005043.1	Chlamydiae
Chlamydophila_psittaci_01DC11_uid159527	NC_017289.1	Chlamydiae
Chlamydophila_psittaci_02DC15_uid159521	NC_017292.1	Chlamydiae
Chlamydophila_psittaci_08DC60_uid159525	NC_017290.1	Chlamydiae
Chlamydophila_psittaci_6BC_uid159845	NC_017287.1	Chlamydiae
Chlamydophila_psittaci_6BC_uid63621	NC_015470.1	Chlamydiae
Chlamydophila_psittaci_C19_98_uid159523	NC_017291.1	Chlamydiae
Parachlamydia_acanthamoebae_UV7_uid68335	NC_015702.1	Chlamydiae
Simkania_negevensis_Z_uid68451	NC_015713.1	Chlamydiae
Chlamydophila_pecorum_E58_uid66295	NC_015408.1	Chlamydiae
Waddlia_chondrophila_WSU_86_1044_uid49531	NC_014225.1	Chlamydiae
Acaryochloris_marina_MBIC11017_uid58167	NC_009925.1	Cyanobacteria
Anabaena_90_uid179383	NC_019427.1	Cyanobacteria
Anabaena_variabilis_ATCC_29413_uid58043	NC_007413.1	Cyanobacteria
cyanobacterium_UCYN_A_uid43697	NC_013771.1	Cyanobacteria
Cyanobium_gracile_PCC_6307_uid182931	NC_019675.1	Cyanobacteria
Cyanothece_ATCC_51142_uid59013	NC_010546.1	Cyanobacteria
Cyanothece_PCC_7424_uid59025	NC_011729.1	Cyanobacteria
Cyanothece_PCC_7425_uid59435	NC_011884.1	Cyanobacteria
Cyanothece_PCC_7822_uid52547	NC_014501.1	Cyanobacteria
Cyanothece_PCC_8801_uid59027	NC_011726.1	Cyanobacteria
Cyanothece_PCC_8802_uid59143	NC_013161.1	Cyanobacteria
Microcystis_aeruginosa_NIES_843_uid59101	NC_010296.1	Cyanobacteria
_Nostoc_azollae__0708_uid49725	NC_014248.1	Cyanobacteria
Nostoc_punctiforme_PCC_73102_uid57767	NC_010628.1	Cyanobacteria
Prochlorococcus_marinus_AS9601_uid58307	NC_008816.1	Cyanobacteria
Prochlorococcus_marinus_CCMP1375_uid57995	NC_005042.1	Cyanobacteria
Prochlorococcus_marinus_MIT_9211_uid58309	NC_009976.1	Cyanobacteria
Prochlorococcus_marinus_MIT_9215_uid58819	NC_009840.1	Cyanobacteria
Prochlorococcus_marinus_MIT_9301_uid58437	NC_009091.1	Cyanobacteria
Prochlorococcus_marinus_MIT_9303_uid58305	NC_008820.1	Cyanobacteria
Prochlorococcus_marinus_MIT_9312_uid58357	NC_007577.1	Cyanobacteria
Prochlorococcus_marinus_MIT_9515_uid58313	NC_008817.1	Cyanobacteria
Prochlorococcus_marinus_NATL1A_uid58423	NC_008819.1	Cyanobacteria
Prochlorococcus_marinus_NATL2A_uid58359	NC_007335.2	Cyanobacteria
Synechococcus_CC9311_uid58123	NC_008319.1	Cyanobacteria
Synechococcus_CC9605_uid58319	NC_007516.1	Cyanobacteria
Synechococcus_CC9902_uid58323	NC_007513.1	Cyanobacteria
Synechococcus_elongatus_PCC_6301_uid58235	NC_006576.1	Cyanobacteria
Synechococcus_elongatus_PCC_7942_uid58045	NC_007604.1	Cyanobacteria
Synechococcus_PCC_7002_uid59137	NC_010475.1	Cyanobacteria
Synechocystis_PCC_6803_substr__GT_I_uid157913	NC_017038.1	Cyanobacteria
Synechocystis_PCC_6803_substr__GT_I_uid158059	NC_017052.1	Cyanobacteria
Synechocystis_PCC_6803_substr__PCC_N_uid159835	NC_017039.1	Cyanobacteria
Synechocystis_PCC_6803_uid159873	NC_017277.1	Cyanobacteria
Trichodesmium_erythraeum_IMS101_uid57925	NC_008312.1	Cyanobacteria
Deinococcus_deserti_VCD115_uid58615	NC_012526.1	Deinococcus-Thermus
Deinococcus_geothermalis_DSM_11300_uid58275	NC_008025.1	Deinococcus-Thermus
Deinococcus_gobiensis_I_0_uid162509	NC_017790.1	Deinococcus-Thermus
Deinococcus_maricopensis_DSM_21211_uid62225	NC_014958.1	Deinococcus-Thermus
Deinococcus_peraridilitoris_DSM_19664_uid183485	NC_019793.1	Deinococcus-Thermus
Deinococcus_proteolyticus_MRP_uid63399	NC_015161.1	Deinococcus-Thermus
Deinococcus_radiodurans_R1_uid57665	NC_001263.1	Deinococcus-Thermus
Marinithermus_hydrothermalis_DSM_14884_uid65783	NC_015387.1	Deinococcus-Thermus
Meiothermus_ruber_DSM_1279_uid46661	NC_013946.1	Deinococcus-Thermus
Meiothermus_silvanus_DSM_9946_uid49485	NC_014212.1	Deinococcus-Thermus
Oceanithermus_profundus_DSM_14977_uid60855	NC_014761.1	Deinococcus-Thermus
Thermus_CCB_US3_UF1_uid81197	NC_017278.1	Deinococcus-Thermus
Thermus_oshimai_JL_2_uid178948	NC_019386.1	Deinococcus-Thermus
Thermus_scotoductus_SA_01_uid62273	NC_014974.1	Deinococcus-Thermus
Thermus_thermophilus_HB27_uid58033	NC_005835.1	Deinococcus-Thermus
Thermus_thermophilus_HB8_uid58223	NC_006461.1	Deinococcus-Thermus
Thermus_thermophilus_JL_18_uid162129	NC_017587.1	Deinococcus-Thermus
Thermus_thermophilus_SG0_5JP17_16_uid159537	NC_017272.1	Deinococcus-Thermus
Truepera_radiovictrix_DSM_17093_uid49533	NC_014221.1	Deinococcus-Thermus
Acetobacterium_woodii_DSM_1030_uid88073	NC_016894.1	Bacillus-Clostridium
Acetohalobium_arabaticum_DSM_5501_uid51423	NC_014378.1	Bacillus-Clostridium
Acidaminococcus_fermentans_DSM_20731_uid43471	NC_013740.1	Bacillus-Clostridium
Acidaminococcus_intestini_RyC_MR95_uid74445	NC_016077.1	Bacillus-Clostridium
Aerococcus_urinae_ACS_120_V_Col10a_uid64757	NC_015278.1	Bacillus-Clostridium
Alkaliphilus_metalliredigens_QYMF_uid58171	NC_009633.1	Bacillus-Clostridium
Alkaliphilus_oremlandii_OhILAs_uid58495	NC_009922.1	Bacillus-Clostridium
Amphibacillus_xylanus_NBRC_15112_uid176453	NC_018704.1	Bacillus-Clostridium
Anaerococcus_prevotii_DSM_20548_uid59219	NC_013171.1	Bacillus-Clostridium
Anoxybacillus_flavithermus_WK1_uid59135	NC_011567.1	Bacillus-Clostridium
Bacillus_amyloliquefaciens_DSM_7_uid53535	NC_014551.1	Bacillus-Clostridium
Bacillus_amyloliquefaciens_FZB42_uid58271	NC_009725.1	Bacillus-Clostridium
Bacillus_amyloliquefaciens_LL3_uid158133	NC_017190.1	Bacillus-Clostridium
Bacillus_amyloliquefaciens_plantarum_CAU_B946_uid84215	NC_016784.1	Bacillus-Clostridium
Bacillus_amyloliquefaciens_TA208_uid158701	NC_017188.1	Bacillus-Clostridium
Bacillus_amyloliquefaciens_XH7_uid158881	NC_017191.1	Bacillus-Clostridium
Bacillus_amyloliquefaciens_Y2_uid165195	NC_017912.1	Bacillus-Clostridium
Bacillus_anthracis_A0248_uid59385	NC_012659.1	Bacillus-Clostridium
Bacillus_anthracis__Ames_Ancestor__uid58083	NC_007530.2	Bacillus-Clostridium
Bacillus_anthracis_Ames_uid57909	NC_003997.3	Bacillus-Clostridium
Bacillus_anthracis_H9401_uid162021	NC_017729.1	Bacillus-Clostridium
Bacillus_anthracis_Sterne_uid58091	NC_005945.1	Bacillus-Clostridium
Bacillus_atrophaeus_1942_uid59887	NC_014639.1	Bacillus-Clostridium
Bacillus_cellulosilyticus_DSM_2522_uid43329	NC_014829.1	Bacillus-Clostridium
Bacillus_cereus_03BB102_uid59299	NC_012472.1	Bacillus-Clostridium
Bacillus_cereus_AH187_uid58753	NC_011658.1	Bacillus-Clostridium
Bacillus_cereus_AH820_uid58751	NC_011773.1	Bacillus-Clostridium
Bacillus_cereus_ATCC_10987_uid57673	NC_003909.8	Bacillus-Clostridium
Bacillus_cereus_ATCC_14579_uid57975	NC_004722.1	Bacillus-Clostridium
Bacillus_cereus_B4264_uid58757	NC_011725.1	Bacillus-Clostridium
Bacillus_cereus_biovar_anthracis_CI_uid50615	NC_014335.1	Bacillus-Clostridium
Bacillus_cereus_E33L_uid58103	NC_006274.1	Bacillus-Clostridium
Bacillus_cereus_F837_76_uid83611	NC_016779.1	Bacillus-Clostridium
Bacillus_cereus_G9842_uid58759	NC_011772.1	Bacillus-Clostridium
Bacillus_cereus_NC7401_uid82815	NC_016771.1	Bacillus-Clostridium
Bacillus_cereus_Q1_uid58529	NC_011969.1	Bacillus-Clostridium
Bacillus_clausii_KSM_K16_uid58237	NC_006582.1	Bacillus-Clostridium
Bacillus_coagulans_2_6_uid68053	NC_015634.1	Bacillus-Clostridium
Bacillus_coagulans_36D1_uid54335	NC_016023.1	Bacillus-Clostridium
Bacillus_cytotoxicus_NVH_391_98_uid58317	NC_009674.1	Bacillus-Clostridium
Bacillus_halodurans_C_125_uid57791	NC_002570.2	Bacillus-Clostridium
Bacillus_JS_uid162189	NC_017743.1	Bacillus-Clostridium
Bacillus_licheniformis_ATCC_14580_uid58097	NC_006270.3	Bacillus-Clostridium
Bacillus_licheniformis_DSM_13___ATCC_14580_uid58199	NC_006322.1	Bacillus-Clostridium
Bacillus_megaterium_DSM319_uid48371	NC_014103.1	Bacillus-Clostridium
Bacillus_megaterium_QM_B1551_uid15862	NC_014019.1	Bacillus-Clostridium
Bacillus_megaterium_WSH_002_uid159841	NC_017138.1	Bacillus-Clostridium
Bacillus_pseudofirmus_OF4_uid45847	NC_013791.2	Bacillus-Clostridium
Bacillus_pumilus_SAFR_032_uid59017	NC_009848.1	Bacillus-Clostridium
Bacillus_selenitireducens_MLS10_uid49513	NC_014219.1	Bacillus-Clostridium
Bacillus_subtilis_168_uid57675	NC_000964.3	Bacillus-Clostridium
Bacillus_subtilis_BSn5_uid62463	NC_014976.1	Bacillus-Clostridium
Bacillus_subtilis_natto_BEST195_uid183001	NC_017196.1	Bacillus-Clostridium
Bacillus_subtilis_RO_NN_1_uid158879	NC_017195.1	Bacillus-Clostridium
Bacillus_subtilis_spizizenii_TU_B_10_uid73967	NC_016047.1	Bacillus-Clostridium
Bacillus_subtilis_spizizenii_W23_uid51879	NC_014479.1	Bacillus-Clostridium
Bacillus_thuringiensis_Al_Hakam_uid58795	NC_008600.1	Bacillus-Clostridium
Bacillus_thuringiensis_BMB171_uid49135	NC_014171.1	Bacillus-Clostridium
Bacillus_thuringiensis_serovar_chinensis_CT_43_uid158151	NC_017208.1	Bacillus-Clostridium
Bacillus_thuringiensis_serovar_finitimus_YBT_020_uid158875	NC_017200.1	Bacillus-Clostridium
Bacillus_thuringiensis_serovar_konkukian_97_27_uid58089	NC_005957.1	Bacillus-Clostridium
Bacillus_weihenstephanensis_KBAB4_uid58315	NC_010184.1	Bacillus-Clostridium
Brevibacillus_brevis_NBRC_100599_uid59175	NC_012491.1	Bacillus-Clostridium
Butyrivibrio_proteoclasticus_B316_uid51489	NC_014387.1	Bacillus-Clostridium
Caldicellulosiruptor_bescii_DSM_6725_uid59201	NC_012034.1	Bacillus-Clostridium
Caldicellulosiruptor_hydrothermalis_108_uid60157	NC_014652.1	Bacillus-Clostridium
Caldicellulosiruptor_kristjanssonii_177R1B_uid60393	NC_014721.1	Bacillus-Clostridium
Caldicellulosiruptor_kronotskyensis_2002_uid60491	NC_014720.1	Bacillus-Clostridium
Caldicellulosiruptor_lactoaceticus_6A_uid60575	NC_015949.1	Bacillus-Clostridium
Caldicellulosiruptor_obsidiansis_OB47_uid51501	NC_014392.1	Bacillus-Clostridium
Caldicellulosiruptor_owensensis_OL_uid60165	NC_014657.1	Bacillus-Clostridium
Caldicellulosiruptor_saccharolyticus_DSM_8903_uid58289	NC_009437.1	Bacillus-Clostridium
Candidatus_Arthromitus_SFB_mouse_Japan_uid71379	NC_015913.1	Bacillus-Clostridium
Candidatus_Arthromitus_SFB_mouse_Yit_uid159517	NC_017294.1	Bacillus-Clostridium
Candidatus_Arthromitus_SFB_rat_Yit_uid73425	NC_016012.1	Bacillus-Clostridium
Carboxydothermus_hydrogenoformans_Z_2901_uid57821	NC_007503.1	Bacillus-Clostridium
Carnobacterium_17_4_uid65789	NC_015391.1	Bacillus-Clostridium
Clostridiales_genomosp__BVAB3_UPII9_5_uid46219	NC_013895.2	Bacillus-Clostridium
Clostridium_acetobutylicum_ATCC_824_uid57677	NC_003030.1	Bacillus-Clostridium
Clostridium_acetobutylicum_DSM_1731_uid68293	NC_015687.1	Bacillus-Clostridium
Clostridium_acetobutylicum_EA_2018_uid159515	NC_017295.1	Bacillus-Clostridium
Clostridium_acidurici_9a_uid176126	NC_018664.1	Bacillus-Clostridium
Clostridium_beijerinckii_NCIMB_8052_uid58137	NC_009617.1	Bacillus-Clostridium
Clostridium_BNL1100_uid84307	NC_016791.1	Bacillus-Clostridium
Clostridium_botulinum_A2_Kyoto_uid59229	NC_012563.1	Bacillus-Clostridium
Clostridium_botulinum_A3_Loch_Maree_uid59149	NC_010520.1	Bacillus-Clostridium
Clostridium_botulinum_A_ATCC_19397_uid58927	NC_009697.1	Bacillus-Clostridium
Clostridium_botulinum_A_ATCC_3502_uid61579	NC_009495.1	Bacillus-Clostridium
Clostridium_botulinum_A_Hall_uid58931	NC_009698.1	Bacillus-Clostridium
Clostridium_botulinum_B1_Okra_uid59147	NC_010516.1	Bacillus-Clostridium
Clostridium_botulinum_Ba4_657_uid59173	NC_012658.1	Bacillus-Clostridium
Clostridium_botulinum_B_Eklund_17B_uid59159	NC_010674.1	Bacillus-Clostridium
Clostridium_botulinum_BKT015925_uid66203	NC_015425.1	Bacillus-Clostridium
Clostridium_botulinum_E3_Alaska_E43_uid59157	NC_010723.1	Bacillus-Clostridium
Clostridium_botulinum_F_230613_uid159513	NC_017297.1	Bacillus-Clostridium
Clostridium_botulinum_F_Langeland_uid58929	NC_009699.1	Bacillus-Clostridium
Clostridium_botulinum_H04402_065_uid162091	NC_017299.1	Bacillus-Clostridium
Clostridium_cellulolyticum_H10_uid58709	NC_011898.1	Bacillus-Clostridium
Clostridium_cellulovorans_743B_uid51503	NC_014393.1	Bacillus-Clostridium
Clostridium_clariflavum_DSM_19732_uid82345	NC_016627.1	Bacillus-Clostridium
Clostridium_difficile_630_uid57679	NC_009089.1	Bacillus-Clostridium
Clostridium_difficile_CD196_uid41017	NC_013315.1	Bacillus-Clostridium
Clostridium_kluyveri_DSM_555_uid58885	NC_009706.1	Bacillus-Clostridium
Clostridium_kluyveri_NBRC_12016_uid59369	NC_011837.1	Bacillus-Clostridium
Clostridium_lentocellum_DSM_5427_uid49117	NC_015275.1	Bacillus-Clostridium
Clostridium_ljungdahlii_DSM_13528_uid50583	NC_014328.1	Bacillus-Clostridium
Clostridium_novyi_NT_uid58643	NC_008593.1	Bacillus-Clostridium
Clostridium_perfringens_13_uid57681	NC_003366.1	Bacillus-Clostridium
Clostridium_perfringens_ATCC_13124_uid57901	NC_008261.1	Bacillus-Clostridium
Clostridium_phytofermentans_ISDg_uid58519	NC_010001.1	Bacillus-Clostridium
Clostridium_saccharolyticum_WM1_uid51419	NC_014376.1	Bacillus-Clostridium
Clostridium_SY8519_uid68705	NC_015737.1	Bacillus-Clostridium
Clostridium_tetani_E88_uid57683	NC_004557.1	Bacillus-Clostridium
Clostridium_thermocellum_ATCC_27405_uid57917	NC_009012.1	Bacillus-Clostridium
Clostridium_thermocellum_DSM_1313_uid161989	NC_017304.1	Bacillus-Clostridium
Desulfitobacterium_dehalogenans_ATCC_51507_uid82553	NC_018017.1	Bacillus-Clostridium
Desulfitobacterium_hafniense_DCB_2_uid57749	NC_011830.1	Bacillus-Clostridium
Desulfitobacterium_hafniense_Y51_uid58605	NC_007907.1	Bacillus-Clostridium
Desulfosporosinus_orientis_DSM_765_uid82939	NC_016584.1	Bacillus-Clostridium
Desulfotomaculum_acetoxidans_DSM_771_uid59109	NC_013216.1	Bacillus-Clostridium
Desulfotomaculum_carboxydivorans_CO_1_SRB_uid67317	NC_015565.1	Bacillus-Clostridium
Desulfotomaculum_kuznetsovii_DSM_6115_uid67357	NC_015573.1	Bacillus-Clostridium
Desulfotomaculum_reducens_MI_1_uid58277	NC_009253.1	Bacillus-Clostridium
Desulfotomaculum_ruminis_DSM_2154_uid67507	NC_015589.1	Bacillus-Clostridium
Enterococcus_faecalis_OG1RF_uid54927	NC_017316.1	Bacillus-Clostridium
Enterococcus_faecalis_V583_uid57669	NC_004668.1	Bacillus-Clostridium
Enterococcus_faecium_Aus0004_uid87025	NC_017022.1	Bacillus-Clostridium
Enterococcus_hirae_ATCC_9790_uid70619	NC_018081.1	Bacillus-Clostridium
Erysipelothrix_rhusiopathiae_Fujisawa_uid68021	NC_015601.1	Bacillus-Clostridium
Ethanoligenens_harbinense_YUAN_3_uid46255	NC_014828.1	Bacillus-Clostridium
Eubacterium_eligens_ATCC_27750_uid59171	NC_012778.1	Bacillus-Clostridium
Eubacterium_limosum_KIST612_uid59777	NC_014624.2	Bacillus-Clostridium
Eubacterium_rectale_ATCC_33656_uid59169	NC_012781.1	Bacillus-Clostridium
Exiguobacterium_antarcticum_B7_uid176125	NC_018665.1	Bacillus-Clostridium
Exiguobacterium_AT1b_uid59093	NC_012673.1	Bacillus-Clostridium
Exiguobacterium_sibiricum_255_15_uid58053	NC_010556.1	Bacillus-Clostridium
Filifactor_alocis_ATCC_35896_uid46625	NC_016630.1	Bacillus-Clostridium
Finegoldia_magna_ATCC_29328_uid58867	NC_010376.1	Bacillus-Clostridium
Geobacillus_C56_T3_uid49467	NC_014206.1	Bacillus-Clostridium
Geobacillus_kaustophilus_HTA426_uid58227	NC_006510.1	Bacillus-Clostridium
Geobacillus_thermodenitrificans_NG80_2_uid58829	NC_009328.1	Bacillus-Clostridium
Geobacillus_thermoglucosidasius_C56_YS93_uid48129	NC_015660.1	Bacillus-Clostridium
Geobacillus_thermoleovorans_CCB_US3_UF5_uid82949	NC_016593.1	Bacillus-Clostridium
Geobacillus_WCH70_uid59045	NC_012793.1	Bacillus-Clostridium
Geobacillus_Y412MC52_uid55381	NC_014915.1	Bacillus-Clostridium
Geobacillus_Y412MC61_uid41171	NC_013411.1	Bacillus-Clostridium
Geobacillus_Y4_1MC1_uid55779	NC_014650.1	Bacillus-Clostridium
Halanaerobium_hydrogeniformans_uid60191	NC_014654.1	Bacillus-Clostridium
Halanaerobium_praevalens_DSM_2228_uid161959	NC_017455.1	Bacillus-Clostridium
Halobacillus_halophilus_DSM_2266_uid162033	NC_017668.1	Bacillus-Clostridium
Halothermothrix_orenii_H_168_uid58585	NC_011899.1	Bacillus-Clostridium
Heliobacterium_modesticaldum_Ice1_uid58279	NC_010337.2	Bacillus-Clostridium
Kyrpidia_tusciae_DSM_2912_uid48361	NC_014098.1	Bacillus-Clostridium
Lactobacillus_acidophilus_30SC_uid63605	NC_015214.1	Bacillus-Clostridium
Lactobacillus_acidophilus_NCFM_uid57685	NC_006814.3	Bacillus-Clostridium
Lactobacillus_amylovorus_GRL_1112_uid61179	NC_014724.1	Bacillus-Clostridium
Lactobacillus_amylovorus_GRL1118_uid160233	NC_017470.1	Bacillus-Clostridium
Lactobacillus_brevis_ATCC_367_uid57989	NC_008497.1	Bacillus-Clostridium
Lactobacillus_buchneri_NRRL_B_30929_uid66205	NC_015428.1	Bacillus-Clostridium
Lactobacillus_buchneri_uid73657	NC_018610.1	Bacillus-Clostridium
Lactobacillus_casei_ATCC_334_uid57985	NC_008526.1	Bacillus-Clostridium
Lactobacillus_casei_BD_II_uid162119	NC_017474.1	Bacillus-Clostridium
Lactobacillus_casei_BL23_uid59237	NC_010999.1	Bacillus-Clostridium
Lactobacillus_casei_LC2W_uid162121	NC_017473.1	Bacillus-Clostridium
Lactobacillus_casei_W56_uid178736	NC_018641.1	Bacillus-Clostridium
Lactobacillus_casei_Zhang_uid50673	NC_014334.1	Bacillus-Clostridium
Lactobacillus_crispatus_ST1_uid48359	NC_014106.1	Bacillus-Clostridium
Lactobacillus_gasseri_ATCC_33323_uid57687	NC_008530.1	Bacillus-Clostridium
Lactobacillus_helveticus_DPC_4571_uid58761	NC_010080.1	Bacillus-Clostridium
Lactobacillus_helveticus_H10_uid162017	NC_017467.1	Bacillus-Clostridium
Lactobacillus_johnsonii_DPC_6026_uid162057	NC_017477.1	Bacillus-Clostridium
Lactobacillus_johnsonii_FI9785_uid41735	NC_013504.1	Bacillus-Clostridium
Lactobacillus_johnsonii_NCC_533_uid58029	NC_005362.1	Bacillus-Clostridium
Lactobacillus_kefiranofaciens_ZW3_uid67985	NC_015602.1	Bacillus-Clostridium
Lactobacillus_plantarum_JDM1_uid59361	NC_012984.1	Bacillus-Clostridium
Lactobacillus_plantarum_ST_III_uid53537	NC_014554.1	Bacillus-Clostridium
Lactobacillus_plantarum_WCFS1_uid62911	NC_004567.2	Bacillus-Clostridium
Lactobacillus_reuteri_DSM_20016_uid58471	NC_009513.1	Bacillus-Clostridium
Lactobacillus_reuteri_JCM_1112_uid58875	NC_010609.1	Bacillus-Clostridium
Lactobacillus_reuteri_SD2112_uid55357	NC_015697.1	Bacillus-Clostridium
Lactobacillus_rhamnosus_ATCC_8530_uid162169	NC_017491.1	Bacillus-Clostridium
Lactobacillus_rhamnosus_GG_uid161983	NC_017482.1	Bacillus-Clostridium
Lactobacillus_rhamnosus_GG_uid59313	NC_013198.1	Bacillus-Clostridium
Lactobacillus_rhamnosus_Lc_705_uid59315	NC_013199.1	Bacillus-Clostridium
Lactobacillus_ruminis_ATCC_27782_uid73417	NC_015975.1	Bacillus-Clostridium
Lactobacillus_salivarius_CECT_5713_uid162005	NC_017481.1	Bacillus-Clostridium
Lactobacillus_salivarius_UCC118_uid58233	NC_007929.1	Bacillus-Clostridium
Lactobacillus_sanfranciscensis_TMW_1_1304_uid72937	NC_015978.1	Bacillus-Clostridium
Lactococcus_garvieae_ATCC_49156_uid73413	NC_015930.1	Bacillus-Clostridium
Lactococcus_garvieae_Lg2_uid161935	NC_017490.1	Bacillus-Clostridium
Lactococcus_lactis_cremoris_A76_uid160937	NC_017492.1	Bacillus-Clostridium
Lactococcus_lactis_cremoris_MG1363_uid58837	NC_009004.1	Bacillus-Clostridium
Lactococcus_lactis_cremoris_NZ9000_uid167481	NC_017949.1	Bacillus-Clostridium
Lactococcus_lactis_cremoris_SK11_uid57983	NC_008527.1	Bacillus-Clostridium
Lactococcus_lactis_CV56_uid160253	NC_017486.1	Bacillus-Clostridium
Lactococcus_lactis_Il1403_uid57671	NC_002662.1	Bacillus-Clostridium
Lactococcus_lactis_KF147_uid42831	NC_013656.1	Bacillus-Clostridium
Leuconostoc_C2_uid68743	NC_015734.1	Bacillus-Clostridium
Leuconostoc_citreum_KM20_uid58481	NC_010471.1	Bacillus-Clostridium
Leuconostoc_gasicomitatum_LMG_18811_uid50385	NC_014319.1	Bacillus-Clostridium
Leuconostoc_kimchii_IMSNU_11154_uid48589	NC_014136.1	Bacillus-Clostridium
Leuconostoc_mesenteroides_ATCC_8293_uid57919	NC_008531.1	Bacillus-Clostridium
Leuconostoc_mesenteroides_J18_uid84337	NC_016805.1	Bacillus-Clostridium
Listeria_ivanovii_PAM_55_uid73473	NC_016011.1	Bacillus-Clostridium
Listeria_monocytogenes_07PF0776_uid162185	NC_017728.1	Bacillus-Clostridium
Listeria_monocytogenes_08_5923_uid43727	NC_013768.1	Bacillus-Clostridium
Listeria_monocytogenes_10403S_uid54461	NC_017544.1	Bacillus-Clostridium
Listeria_monocytogenes_ATCC_19117_uid175109	NC_018584.1	Bacillus-Clostridium
Listeria_monocytogenes_Clip80459_uid59317	NC_012488.1	Bacillus-Clostridium
Listeria_monocytogenes_Finland_1998_uid54443	NC_017547.1	Bacillus-Clostridium
Listeria_monocytogenes_FSL_R2_561_uid54441	NC_017546.1	Bacillus-Clostridium
Listeria_monocytogenes_HCC23_uid59203	NC_011660.1	Bacillus-Clostridium
Listeria_monocytogenes_J0161_uid54459	NC_017545.1	Bacillus-Clostridium
Listeria_monocytogenes_L312_uid175768	NC_018642.1	Bacillus-Clostridium
Listeria_monocytogenes_M7_uid162131	NC_017537.1	Bacillus-Clostridium
Listeria_monocytogenes_serotype_1_2b_SLCC2755_uid52455	NC_018587.1	Bacillus-Clostridium
Listeria_monocytogenes_serotype_1_2c_SLCC2372_uid174872	NC_018588.1	Bacillus-Clostridium
Listeria_monocytogenes_serotype_4a_L99_uid161953	NC_017529.1	Bacillus-Clostridium
Listeria_monocytogenes_serotype_7_SLCC2482_uid174871	NC_018591.1	Bacillus-Clostridium
Listeria_monocytogenes_SLCC2376_uid175111	NC_018590.1	Bacillus-Clostridium
Listeria_monocytogenes_SLCC2378_uid175105	NC_018585.1	Bacillus-Clostridium
Listeria_monocytogenes_SLCC2479_uid175108	NC_018589.1	Bacillus-Clostridium
Listeria_monocytogenes_SLCC2540_uid175106	NC_018586.1	Bacillus-Clostridium
Listeria_monocytogenes_SLCC5850_uid175110	NC_018592.1	Bacillus-Clostridium
Listeria_monocytogenes_SLCC7179_uid175107	NC_018593.1	Bacillus-Clostridium
Listeria_monocytogenes_uid43671	NC_013766.2	Bacillus-Clostridium
Listeria_seeligeri_serovar_1_2b_SLCC3954_uid46215	NC_013891.1	Bacillus-Clostridium
Listeria_welshimeri_serovar_6b_SLCC5334_uid61605	NC_008555.1	Bacillus-Clostridium
Lysinibacillus_sphaericus_C3_41_uid58945	NC_010382.1	Bacillus-Clostridium
Macrococcus_caseolyticus_JCSC5402_uid59003	NC_011999.1	Bacillus-Clostridium
Mahella_australiensis_50_1_BON_uid66917	NC_015520.1	Bacillus-Clostridium
Melissococcus_plutonius_ATCC_35311_uid66803	NC_015516.1	Bacillus-Clostridium
Melissococcus_plutonius_DAT561_uid89371	NC_016938.1	Bacillus-Clostridium
Moorella_thermoacetica_ATCC_39073_uid58051	NC_007644.1	Bacillus-Clostridium
Natranaerobius_thermophilus_JW_NM_WN_LF_uid59001	NC_010718.1	Bacillus-Clostridium
Oceanobacillus_iheyensis_HTE831_uid57867	NC_004193.1	Bacillus-Clostridium
Oenococcus_oeni_PSU_1_uid59417	NC_008528.1	Bacillus-Clostridium
Oscillibacter_valericigenes_Sjm18_20_uid73895	NC_016048.1	Bacillus-Clostridium
Paenibacillus_JDR_2_uid59021	NC_012914.1	Bacillus-Clostridium
Paenibacillus_mucilaginosus_3016_uid89377	NC_016935.1	Bacillus-Clostridium
Paenibacillus_mucilaginosus_K02_uid162117	NC_017672.3	Bacillus-Clostridium
Paenibacillus_mucilaginosus_KNP414_uid68311	NC_015690.1	Bacillus-Clostridium
Paenibacillus_polymyxa_E681_uid53477	NC_014483.1	Bacillus-Clostridium
Paenibacillus_polymyxa_M1_uid162159	NC_017542.1	Bacillus-Clostridium
Paenibacillus_polymyxa_SC2_uid59583	NC_014622.1	Bacillus-Clostridium
Paenibacillus_terrae_HPL_003_uid82371	NC_016641.1	Bacillus-Clostridium
Paenibacillus_Y412MC10_uid41127	NC_013406.1	Bacillus-Clostridium
Pediococcus_claussenii_ATCC_BAA_344_uid81103	NC_016605.1	Bacillus-Clostridium
Pediococcus_pentosaceus_ATCC_25745_uid57981	NC_008525.1	Bacillus-Clostridium
Pelotomaculum_thermopropionicum_SI_uid58877	NC_009454.1	Bacillus-Clostridium
Roseburia_hominis_A2_183_uid73419	NC_015977.1	Bacillus-Clostridium
Ruminococcus_albus_7_uid51721	NC_014833.1	Bacillus-Clostridium
Selenomonas_ruminantium_lactilytica_TAM6421_uid157247	NC_017068.1	Bacillus-Clostridium
Solibacillus_silvestris_StLB046_uid168516	NC_018065.1	Bacillus-Clostridium
Staphylococcus_aureus_04_02981_uid161969	NC_017340.1	Bacillus-Clostridium
Staphylococcus_aureus_11819_97_uid159981	NC_017351.1	Bacillus-Clostridium
Staphylococcus_aureus_71193_uid162141	NC_017673.1	Bacillus-Clostridium
Staphylococcus_aureus_COL_uid57797	NC_002951.2	Bacillus-Clostridium
Staphylococcus_aureus_ECT_R_2_uid159389	NC_017343.1	Bacillus-Clostridium
Staphylococcus_aureus_ED133_uid159689	NC_017337.1	Bacillus-Clostridium
Staphylococcus_aureus_ED98_uid41455	NC_013450.1	Bacillus-Clostridium
Staphylococcus_aureus_HO_5096_0412_uid162163	NC_017763.1	Bacillus-Clostridium
Staphylococcus_aureus_JH1_uid58457	NC_009632.1	Bacillus-Clostridium
Staphylococcus_aureus_JH9_uid58455	NC_009487.1	Bacillus-Clostridium
Staphylococcus_aureus_JKD6008_uid159855	NC_017341.1	Bacillus-Clostridium
Staphylococcus_aureus_JKD6159_uid159691	NC_017338.1	Bacillus-Clostridium
Staphylococcus_aureus_LGA251_uid159391	NC_017349.1	Bacillus-Clostridium
Staphylococcus_aureus_M013_uid88065	NC_016928.1	Bacillus-Clostridium
Staphylococcus_aureus_MRSA252_uid57839	NC_002952.2	Bacillus-Clostridium
Staphylococcus_aureus_MSHR1132_uid89393	NC_016941.1	Bacillus-Clostridium
Staphylococcus_aureus_MSSA476_uid57841	NC_002953.3	Bacillus-Clostridium
Staphylococcus_aureus_Mu3_uid58817	NC_009782.1	Bacillus-Clostridium
Staphylococcus_aureus_Mu50_uid57835	NC_002758.2	Bacillus-Clostridium
Staphylococcus_aureus_MW2_uid57903	NC_003923.1	Bacillus-Clostridium
Staphylococcus_aureus_N315_uid57837	NC_002745.2	Bacillus-Clostridium
Staphylococcus_aureus_NCTC_8325_uid57795	NC_007795.1	Bacillus-Clostridium
Staphylococcus_aureus_Newman_uid58839	NC_009641.1	Bacillus-Clostridium
Staphylococcus_aureus_RF122_uid57661	NC_007622.1	Bacillus-Clostridium
Staphylococcus_aureus_ST398_uid159247	NC_017333.1	Bacillus-Clostridium
Staphylococcus_aureus_T0131_uid159861	NC_017347.1	Bacillus-Clostridium
Staphylococcus_aureus_TCH60_uid159859	NC_017342.1	Bacillus-Clostridium
Staphylococcus_aureus_TW20_uid159241	NC_017331.1	Bacillus-Clostridium
Staphylococcus_aureus_USA300_FPR3757_uid58555	NC_007793.1	Bacillus-Clostridium
Staphylococcus_aureus_VC40_uid88071	NC_016912.1	Bacillus-Clostridium
Staphylococcus_carnosus_TM300_uid59401	NC_012121.1	Bacillus-Clostridium
Staphylococcus_epidermidis_ATCC_12228_uid57861	NC_004461.1	Bacillus-Clostridium
Staphylococcus_epidermidis_RP62A_uid57663	NC_002976.3	Bacillus-Clostridium
Staphylococcus_haemolyticus_JCSC1435_uid62919	NC_007168.1	Bacillus-Clostridium
Staphylococcus_lugdunensis_HKU09_01_uid46233	NC_013893.1	Bacillus-Clostridium
Staphylococcus_lugdunensis_N920143_uid162143	NC_017353.1	Bacillus-Clostridium
Staphylococcus_pseudintermedius_ED99_uid162109	NC_017568.1	Bacillus-Clostridium
Staphylococcus_pseudintermedius_HKU10_03_uid62125	NC_014925.1	Bacillus-Clostridium
Staphylococcus_saprophyticus_ATCC_15305_uid58411	NC_007350.1	Bacillus-Clostridium
Streptococcus_agalactiae_2603V_R_uid57943	NC_004116.1	Bacillus-Clostridium
Streptococcus_agalactiae_A909_uid57935	NC_007432.1	Bacillus-Clostridium
Streptococcus_dysgalactiae_equisimilis_AC_2713_uid178644	NC_019042.1	Bacillus-Clostridium
Streptococcus_dysgalactiae_equisimilis_ATCC_12394_uid161979	NC_017567.1	Bacillus-Clostridium
Streptococcus_dysgalactiae_equisimilis_GGS_124_uid59103	NC_012891.1	Bacillus-Clostridium
Streptococcus_dysgalactiae_equisimilis_RE378_uid176684	NC_018712.1	Bacillus-Clostridium
Streptococcus_equi_4047_uid59259	NC_012471.1	Bacillus-Clostridium
Streptococcus_equi_zooepidemicus_ATCC_35246_uid162155	NC_017582.1	Bacillus-Clostridium
Streptococcus_equi_zooepidemicus_MGCS10565_uid59263	NC_011134.1	Bacillus-Clostridium
Streptococcus_equi_zooepidemicus_uid59261	NC_012470.1	Bacillus-Clostridium
Streptococcus_gallolyticus_ATCC_43143_uid162103	NC_017576.1	Bacillus-Clostridium
Streptococcus_gallolyticus_ATCC_BAA_2069_uid63617	NC_015215.1	Bacillus-Clostridium
Streptococcus_gallolyticus_UCN34_uid46061	NC_013798.1	Bacillus-Clostridium
Streptococcus_gordonii_Challis_substr__CH1_uid57667	NC_009785.1	Bacillus-Clostridium
Streptococcus_infantarius_CJ18_uid87033	NC_016826.1	Bacillus-Clostridium
Streptococcus_intermedius_JTH08_uid168614	NC_018073.1	Bacillus-Clostridium
Streptococcus_macedonicus_ACA_DC_198_uid81631	NC_016749.1	Bacillus-Clostridium
Streptococcus_mitis_B6_uid46097	NC_013853.1	Bacillus-Clostridium
Streptococcus_mutans_LJ23_uid162197	NC_017768.1	Bacillus-Clostridium
Streptococcus_mutans_NN2025_uid46353	NC_013928.1	Bacillus-Clostridium
Streptococcus_mutans_UA159_uid57947	NC_004350.2	Bacillus-Clostridium
Streptococcus_oralis_Uo5_uid65449	NC_015291.1	Bacillus-Clostridium
Streptococcus_parasanguinis_ATCC_15912_uid49313	NC_015678.1	Bacillus-Clostridium
Streptococcus_parasanguinis_FW213_uid163997	NC_017905.1	Bacillus-Clostridium
Streptococcus_parauberis_KCTC_11537_uid67355	NC_015558.1	Bacillus-Clostridium
Streptococcus_pasteurianus_ATCC_43144_uid68019	NC_015600.1	Bacillus-Clostridium
Streptococcus_pneumoniae_670_6B_uid52533	NC_014498.1	Bacillus-Clostridium
Streptococcus_pneumoniae_70585_uid59125	NC_012468.1	Bacillus-Clostridium
Streptococcus_pneumoniae_AP200_uid52453	NC_014494.1	Bacillus-Clostridium
Streptococcus_pneumoniae_CGSP14_uid59181	NC_010582.1	Bacillus-Clostridium
Streptococcus_pneumoniae_G54_uid59167	NC_011072.1	Bacillus-Clostridium
Streptococcus_pneumoniae_gamPNI0373_uid175861	NC_018630.1	Bacillus-Clostridium
Streptococcus_pneumoniae_Hungary19A_6_uid59117	NC_010380.1	Bacillus-Clostridium
Streptococcus_pneumoniae_INV104_uid162039	NC_017591.1	Bacillus-Clostridium
Streptococcus_pneumoniae_INV200_uid162035	NC_017593.1	Bacillus-Clostridium
Streptococcus_pneumoniae_JJA_uid59121	NC_012466.1	Bacillus-Clostridium
Streptococcus_pneumoniae_OXC141_uid162037	NC_017592.1	Bacillus-Clostridium
Streptococcus_pneumoniae_P1031_uid59123	NC_012467.1	Bacillus-Clostridium
Streptococcus_pneumoniae_R6_uid57859	NC_003098.1	Bacillus-Clostridium
Streptococcus_pneumoniae_SPNA45_uid174986	NC_018594.1	Bacillus-Clostridium
Streptococcus_pneumoniae_ST556_uid162191	NC_017769.1	Bacillus-Clostridium
Streptococcus_pneumoniae_Taiwan19F_14_uid59119	NC_012469.1	Bacillus-Clostridium
Streptococcus_pneumoniae_TCH8431_19A_uid49735	NC_014251.1	Bacillus-Clostridium
Streptococcus_pneumoniae_TIGR4_uid57857	NC_003028.3	Bacillus-Clostridium
Streptococcus_pseudopneumoniae_IS7493_uid71153	NC_015875.1	Bacillus-Clostridium
Streptococcus_pyogenes_Alab49_uid162171	NC_017596.1	Bacillus-Clostridium
Streptococcus_pyogenes_M1_GAS_uid57845	NC_002737.1	Bacillus-Clostridium
Streptococcus_pyogenes_Manfredo_uid57847	NC_009332.1	Bacillus-Clostridium
Streptococcus_pyogenes_MGAS10270_uid58571	NC_008022.1	Bacillus-Clostridium
Streptococcus_pyogenes_MGAS10394_uid58105	NC_006086.1	Bacillus-Clostridium
Streptococcus_pyogenes_MGAS10750_uid58575	NC_008024.1	Bacillus-Clostridium
Streptococcus_pyogenes_MGAS15252_uid158037	NC_017040.1	Bacillus-Clostridium
Streptococcus_pyogenes_MGAS2096_uid58573	NC_008023.1	Bacillus-Clostridium
Streptococcus_pyogenes_MGAS315_uid57911	NC_004070.1	Bacillus-Clostridium
Streptococcus_pyogenes_MGAS5005_uid58337	NC_007297.1	Bacillus-Clostridium
Streptococcus_pyogenes_MGAS6180_uid58335	NC_007296.1	Bacillus-Clostridium
Streptococcus_pyogenes_MGAS8232_uid57871	NC_003485.1	Bacillus-Clostridium
Streptococcus_pyogenes_MGAS9429_uid58569	NC_008021.1	Bacillus-Clostridium
Streptococcus_pyogenes_NZ131_uid59035	NC_011375.1	Bacillus-Clostridium
Streptococcus_pyogenes_SSI_1_uid57895	NC_004606.1	Bacillus-Clostridium
Streptococcus_salivarius_CCHSS3_uid70481	NC_015760.1	Bacillus-Clostridium
Streptococcus_salivarius_JIM8777_uid162145	NC_017595.1	Bacillus-Clostridium
Streptococcus_sanguinis_SK36_uid58381	NC_009009.1	Bacillus-Clostridium
Streptococcus_suis_05ZYH33_uid58663	NC_009442.1	Bacillus-Clostridium
Streptococcus_suis_A7_uid162111	NC_017622.1	Bacillus-Clostridium
Streptococcus_suis_BM407_uid59321	NC_012926.1	Bacillus-Clostridium
Streptococcus_suis_D12_uid162127	NC_017621.1	Bacillus-Clostridium
Streptococcus_suis_D9_uid162125	NC_017620.1	Bacillus-Clostridium
Streptococcus_suis_GZ1_uid161937	NC_017617.1	Bacillus-Clostridium
Streptococcus_suis_JS14_uid162095	NC_017618.1	Bacillus-Clostridium
Streptococcus_suis_P1_7_uid32235	NC_012925.1	Bacillus-Clostridium
Streptococcus_suis_SC84_uid59323	NC_012924.1	Bacillus-Clostridium
Streptococcus_suis_SS12_uid162123	NC_017619.1	Bacillus-Clostridium
Streptococcus_suis_ST1_uid167482	NC_017950.1	Bacillus-Clostridium
Streptococcus_suis_ST3_uid66327	NC_015433.1	Bacillus-Clostridium
Streptococcus_thermophilus_CNRZ1066_uid58221	NC_006449.1	Bacillus-Clostridium
Streptococcus_thermophilus_JIM_8232_uid162157	NC_017581.1	Bacillus-Clostridium
Streptococcus_thermophilus_LMD_9_uid58327	NC_008532.1	Bacillus-Clostridium
Streptococcus_thermophilus_LMG_18311_uid58219	NC_006448.1	Bacillus-Clostridium
Streptococcus_thermophilus_MN_ZLW_002_uid166827	NC_017927.1	Bacillus-Clostridium
Streptococcus_thermophilus_ND03_uid162015	NC_017563.1	Bacillus-Clostridium
Streptococcus_uberis_0140J_uid57959	NC_012004.1	Bacillus-Clostridium
Sulfobacillus_acidophilus_DSM_10332_uid88061	NC_016884.1	Bacillus-Clostridium
Sulfobacillus_acidophilus_TPY_uid68841	NC_015757.1	Bacillus-Clostridium
Syntrophobotulus_glycolicus_DSM_8271_uid63343	NC_015172.1	Bacillus-Clostridium
Syntrophomonas_wolfei_Goettingen_uid58179	NC_008346.1	Bacillus-Clostridium
Tepidanaerobacter_Re1_uid66873	NC_015519.1	Bacillus-Clostridium
Tetragenococcus_halophilus_uid74441	NC_016052.1	Bacillus-Clostridium
Thermincola_potens_JR_uid48823	NC_014152.1	Bacillus-Clostridium
Thermoanaerobacter_brockii_finnii_Ako_1_uid55639	NC_014964.1	Bacillus-Clostridium
Thermoanaerobacter_italicus_Ab9_uid46241	NC_013921.1	Bacillus-Clostridium
Thermoanaerobacterium_thermosaccharolyticum_DSM_571_uid51639	NC_014410.1	Bacillus-Clostridium
Thermoanaerobacterium_xylanolyticum_LX_11_uid63163	NC_015555.1	Bacillus-Clostridium
Thermoanaerobacter_mathranii_A3_uid49481	NC_014209.1	Bacillus-Clostridium
Thermoanaerobacter_pseudethanolicus_ATCC_33223_uid58339	NC_010321.1	Bacillus-Clostridium
Thermoanaerobacter_tengcongensis_MB4_uid57813	NC_003869.1	Bacillus-Clostridium
Thermoanaerobacter_wiegelii_Rt8_B1_uid52581	NC_015958.1	Bacillus-Clostridium
Thermodesulfobium_narugense_DSM_14796_uid66601	NC_015499.1	Bacillus-Clostridium
Thermosediminibacter_oceani_DSM_16646_uid51421	NC_014377.1	Bacillus-Clostridium
Veillonella_parvula_DSM_2008_uid41927	NC_013520.1	Bacillus-Clostridium
Weissella_koreensis_KACC_15510_uid68837	NC_015759.1	Bacillus-Clostridium
Ammonifex_degensii_KC4_uid41053	NC_013385.1	Bacillus-Clostridium
Bacillus_anthracis_CDC_684_uid59303	NC_012581.1	Bacillus-Clostridium
Candidatus_Desulforudis_audaxviator_MP104C_uid59067	NC_010424.1	Bacillus-Clostridium
Alicyclobacillus_acidocaldarius_DSM_446_uid59199	NC_013205.1	Bacillus-Clostridium
Alicyclobacillus_acidocaldarius_Tc_4_1_uid158681	NC_017167.1	Bacillus-Clostridium
Lactobacillus_delbrueckii_bulgaricus_2038_uid161929	NC_017469.1	Bacillus-Clostridium
Lactobacillus_delbrueckii_bulgaricus_ATCC_BAA_365_uid57987	NC_008529.1	Bacillus-Clostridium
Lactobacillus_delbrueckii_bulgaricus_ND02_uid60621	NC_014727.1	Bacillus-Clostridium
Lactobacillus_fermentum_CECT_5716_uid162003	NC_017465.1	Bacillus-Clostridium
Lactobacillus_fermentum_IFO_3956_uid58865	NC_010610.1	Bacillus-Clostridium
Selenomonas_sputigena_ATCC_35185_uid55329	NC_015437.1	Bacillus-Clostridium
Syntrophothermus_lipocalidus_DSM_12680_uid49527	NC_014220.1	Bacillus-Clostridium
Thermaerobacter_marianensis_DSM_12885_uid61727	NC_014831.1	Bacillus-Clostridium
Coprothermobacter_proteolyticus_DSM_5265_uid59253	NC_011295.1	Bacillus-Clostridium
Acetobacter_pasteurianus_IFO_3283_01_42C_uid158377	NC_017150.1	Proteobacteria
Achromobacter_xylosoxidans_A8_uid59899	NC_014640.1	Proteobacteria
Acidiphilium_cryptum_JF_5_uid58447	NC_009484.1	Proteobacteria
Acidiphilium_multivorum_AIU301_uid63345	NC_015186.1	Proteobacteria
Acidithiobacillus_caldus_SM_1_uid70791	NC_015850.1	Proteobacteria
Acidithiobacillus_ferrivorans_SS3_uid67387	NC_015942.1	Proteobacteria
Acidithiobacillus_ferrooxidans_ATCC_23270_uid57649	NC_011761.1	Proteobacteria
Acidithiobacillus_ferrooxidans_ATCC_53993_uid58613	NC_011206.1	Proteobacteria
Acidovorax_avenae_ATCC_19860_uid42497	NC_015138.1	Proteobacteria
Acidovorax_citrulli_AAC00_1_uid58429	NC_008752.1	Proteobacteria
Acidovorax_ebreus_TPSY_uid59233	NC_011992.1	Proteobacteria
Acidovorax_JS42_uid58427	NC_008782.1	Proteobacteria
Acinetobacter_baumannii_1656_2_uid158677	NC_017162.1	Proteobacteria
Acinetobacter_baumannii_AB0057_uid59083	NC_011586.1	Proteobacteria
Acinetobacter_baumannii_AB307_0294_uid59271	NC_011595.1	Proteobacteria
Acinetobacter_baumannii_ACICU_uid58765	NC_010611.1	Proteobacteria
Acinetobacter_baumannii_ATCC_17978_uid58731	NC_009085.1	Proteobacteria
Acinetobacter_baumannii_MDR_TJ_uid162739	NC_017847.1	Proteobacteria
Acinetobacter_baumannii_MDR_ZJ06_uid158685	NC_017171.1	Proteobacteria
Acinetobacter_calcoaceticus_PHEA_2_uid83123	NC_016603.1	Proteobacteria
Acinetobacter_oleivorans_DR1_uid50119	NC_014259.1	Proteobacteria
Aeromonas_hydrophila_ATCC_7966_uid58617	NC_008570.1	Proteobacteria
Aeromonas_salmonicida_A449_uid58631	NC_009348.1	Proteobacteria
Aeromonas_veronii_B565_uid66323	NC_015424.1	Proteobacteria
Aggregatibacter_aphrophilus_NJ8700_uid59407	NC_012913.1	Proteobacteria
Agrobacterium_fabrum_C58_uid57865	NC_003062.2	Proteobacteria
Agrobacterium_H13_3_uid63403	NC_015183.1	Proteobacteria
Agrobacterium_radiobacter_K84_uid58269	NC_011985.1	Proteobacteria
Agrobacterium_vitis_S4_uid58249	NC_011989.1	Proteobacteria
Alcanivorax_borkumensis_SK2_uid58169	NC_008260.1	Proteobacteria
Alcanivorax_dieselolei_B5_uid176364	NC_018691.1	Proteobacteria
Alicycliphilus_denitrificans_BC_uid49953	NC_014910.1	Proteobacteria
Alicycliphilus_denitrificans_K601_uid66307	NC_015422.1	Proteobacteria
Alkalilimnicola_ehrlichii_MLHE_1_uid58467	NC_008340.1	Proteobacteria
Allochromatium_vinosum_DSM_180_uid46083	NC_013851.1	Proteobacteria
Alteromonas_macleodii__Deep_ecotype__uid58251	NC_011138.3	Proteobacteria
Alteromonas_SN2_uid67349	NC_015554.1	Proteobacteria
Anaeromyxobacter_dehalogenans_2CP_1_uid58989	NC_011891.1	Proteobacteria
Anaeromyxobacter_dehalogenans_2CP_C_uid58135	NC_007760.1	Proteobacteria
Anaeromyxobacter_Fw109_5_uid58755	NC_009675.1	Proteobacteria
Anaeromyxobacter_K_uid58953	NC_011145.1	Proteobacteria
Asticcacaulis_excentricus_CB_48_uid55641	NC_014816.1	Proteobacteria
Azoarcus_BH72_uid61603	NC_008702.1	Proteobacteria
Azorhizobium_caulinodans_ORS_571_uid58905	NC_009937.1	Proteobacteria
Azospirillum_B510_uid46085	NC_013854.1	Proteobacteria
Azospirillum_lipoferum_4B_uid82343	NC_016622.1	Proteobacteria
Azotobacter_vinelandii_DJ_uid57597	NC_012560.1	Proteobacteria
Bartonella_bacilliformis_KC583_uid58533	NC_008783.1	Proteobacteria
Bartonella_clarridgeiae_73_uid62131	NC_014932.1	Proteobacteria
Bartonella_grahamii_as4aup_uid59405	NC_012846.1	Proteobacteria
Bartonella_henselae_Houston_1_uid57745	NC_005956.1	Proteobacteria
Bartonella_quintana_Toulouse_uid57635	NC_005955.1	Proteobacteria
Bartonella_tribocorum_CIP_105476_uid59129	NC_010161.1	Proteobacteria
Bdellovibrio_bacteriovorus_Tiberius_uid182482	NC_019567.1	Proteobacteria
Beijerinckia_indica_ATCC_9039_uid59057	NC_010581.1	Proteobacteria
Bordetella_avium_197N_uid61563	NC_010645.1	Proteobacteria
Bordetella_bronchiseptica_253_uid178913	NC_019382.1	Proteobacteria
Bordetella_bronchiseptica_MO149_uid177517	NC_018829.1	Proteobacteria
Bordetella_parapertussis_18323_uid175569	NC_018518.1	Proteobacteria
Bordetella_parapertussis_Bpp5_uid177516	NC_018828.1	Proteobacteria
Bordetella_pertussis_CS_uid158859	NC_017223.1	Proteobacteria
Bordetella_petrii_uid61631	NC_010170.1	Proteobacteria
Bradyrhizobium_BTAi1_uid58505	NC_009485.1	Proteobacteria
Bradyrhizobium_japonicum_USDA_110_uid57599	NC_004463.1	Proteobacteria
Bradyrhizobium_japonicum_USDA_6_uid158851	NC_017249.1	Proteobacteria
Bradyrhizobium_S23321_uid158167	NC_017082.1	Proteobacteria
Brevundimonas_subvibrioides_ATCC_15264_uid42117	NC_014375.1	Proteobacteria
Brucella_abortus_A13334_uid83615	NC_016795.1	Proteobacteria
Brucella_abortus_bv__1_9_941_uid58019	NC_006932.1	Proteobacteria
Brucella_abortus_S19_uid58873	NC_010742.1	Proteobacteria
Brucella_canis_ATCC_23365_uid59009	NC_010103.1	Proteobacteria
Brucella_canis_HSK_A52141_uid83613	NC_016778.1	Proteobacteria
Brucella_melitensis_ATCC_23457_uid59241	NC_012441.1	Proteobacteria
Brucella_melitensis_biovar_Abortus_2308_uid62937	NC_007618.1	Proteobacteria
Brucella_melitensis_bv__1_16M_uid57735	NC_003317.1	Proteobacteria
Brucella_melitensis_M28_uid158857	NC_017244.1	Proteobacteria
Brucella_melitensis_M5_90_uid158855	NC_017246.1	Proteobacteria
Brucella_melitensis_NI_uid158853	NC_017248.1	Proteobacteria
Brucella_microti_CCM_4915_uid59319	NC_013119.1	Proteobacteria
Brucella_ovis_ATCC_25840_uid58113	NC_009505.1	Proteobacteria
Brucella_pinnipedialis_B2_94_uid71131	NC_015857.1	Proteobacteria
Brucella_suis_1330_uid159871	NC_017251.1	Proteobacteria
Brucella_suis_1330_uid57927	NC_004310.3	Proteobacteria
Brucella_suis_ATCC_23445_uid59015	NC_010169.1	Proteobacteria
Brucella_suis_VBI22_uid83617	NC_016797.1	Proteobacteria
Burkholderia_383_uid58073	NC_007510.1	Proteobacteria
Burkholderia_ambifaria_AMMD_uid58303	NC_008390.1	Proteobacteria
Burkholderia_ambifaria_MC40_6_uid58701	NC_010551.1	Proteobacteria
Burkholderia_CCGE1001_uid42975	NC_015136.1	Proteobacteria
Burkholderia_CCGE1002_uid42523	NC_014117.1	Proteobacteria
Burkholderia_CCGE1003_uid46253	NC_014539.1	Proteobacteria
Burkholderia_cenocepacia_AU_1054_uid58371	NC_008060.1	Proteobacteria
Burkholderia_cenocepacia_HI2424_uid58369	NC_008542.1	Proteobacteria
Burkholderia_cenocepacia_J2315_uid57953	NC_011000.1	Proteobacteria
Burkholderia_cenocepacia_MC0_3_uid58769	NC_010508.1	Proteobacteria
Burkholderia_gladioli_BSR3_uid66301	NC_015381.1	Proteobacteria
Burkholderia_glumae_BGR1_uid59397	NC_012724.2	Proteobacteria
Burkholderia_mallei_ATCC_23344_uid57725	NC_006348.1	Proteobacteria
Burkholderia_mallei_NCTC_10229_uid58383	NC_008836.1	Proteobacteria
Burkholderia_mallei_NCTC_10247_uid58385	NC_009080.1	Proteobacteria
Burkholderia_multivorans_ATCC_17616_uid58697	NC_010084.1	Proteobacteria
Burkholderia_multivorans_ATCC_17616_uid58909	NC_010804.1	Proteobacteria
Burkholderia_phymatum_STM815_uid58699	NC_010622.1	Proteobacteria
Burkholderia_phytofirmans_PsJN_uid58729	NC_010681.1	Proteobacteria
Burkholderia_pseudomallei_1026b_uid162511	NC_017831.1	Proteobacteria
Burkholderia_pseudomallei_1106a_uid58515	NC_009076.1	Proteobacteria
Burkholderia_pseudomallei_1710b_uid58391	NC_007434.1	Proteobacteria
Burkholderia_pseudomallei_668_uid58389	NC_009074.1	Proteobacteria
Burkholderia_pseudomallei_K96243_uid57733	NC_006350.1	Proteobacteria
Burkholderia_rhizoxinica_HKI_454_uid60487	NC_014722.1	Proteobacteria
Burkholderia_vietnamiensis_G4_uid58075	NC_009256.1	Proteobacteria
Burkholderia_xenovorans_LB400_uid57823	NC_007951.1	Proteobacteria
Burkholderia_YI23_uid81081	NC_016589.1	Proteobacteria
Candidatus_Accumulibacter_phosphatis_clade_IIA_UW_1_uid59207	NC_013194.1	Proteobacteria
Candidatus_Puniceispirillum_marinum_IMCC1322_uid47081	NC_014010.1	Proteobacteria
Caulobacter_crescentus_CB15_uid57891	NC_002696.2	Proteobacteria
Caulobacter_crescentus_NA1000_uid59307	NC_011916.1	Proteobacteria
Caulobacter_K31_uid58551	NC_010338.1	Proteobacteria
Caulobacter_segnis_ATCC_21756_uid41709	NC_014100.1	Proteobacteria
Cellvibrio_japonicus_Ueda107_uid59139	NC_010995.1	Proteobacteria
Chelativorans_BNC1_uid58069	NC_008254.1	Proteobacteria
Chromobacterium_violaceum_ATCC_12472_uid58001	NC_005085.1	Proteobacteria
Chromohalobacter_salexigens_DSM_3043_uid62921	NC_007963.1	Proteobacteria
Citrobacter_rodentium_ICC168_uid43089	NC_013716.1	Proteobacteria
Collimonas_fungivorans_Ter331_uid70793	NC_015856.1	Proteobacteria
Comamonas_testosteroni_CNB_2_uid62961	NC_013446.2	Proteobacteria
Corallococcus_coralloides_DSM_2259_uid157997	NC_017030.1	Proteobacteria
Cronobacter_sakazakii_ES15_uid167045	NC_017933.1	Proteobacteria
Cronobacter_turicensis_z3032_uid40821	NC_013282.2	Proteobacteria
Cupriavidus_metallidurans_CH34_uid57815	NC_007973.1	Proteobacteria
Cupriavidus_necator_N_1_uid68689	NC_015726.1	Proteobacteria
Dechloromonas_aromatica_RCB_uid58025	NC_007298.1	Proteobacteria
Dechlorosoma_suillum_PS_uid81439	NC_016616.1	Proteobacteria
Delftia_acidovorans_SPH_1_uid58703	NC_010002.1	Proteobacteria
Delftia_Cs1_4_uid67319	NC_015563.1	Proteobacteria
Desulfarculus_baarsii_DSM_2075_uid51371	NC_014365.1	Proteobacteria
Desulfatibacillum_alkenivorans_AK_01_uid58913	NC_011768.1	Proteobacteria
Desulfobacterium_autotrophicum_HRM2_uid59061	NC_012108.1	Proteobacteria
Desulfobacula_toluolica_Tol2_uid175777	NC_018645.1	Proteobacteria
Desulfobulbus_propionicus_DSM_2032_uid62265	NC_014972.1	Proteobacteria
Desulfococcus_oleovorans_Hxd3_uid58777	NC_009943.1	Proteobacteria
Desulfohalobium_retbaense_DSM_5692_uid59183	NC_013223.1	Proteobacteria
Desulfomicrobium_baculatum_DSM_4028_uid59217	NC_013173.1	Proteobacteria
Desulfovibrio_aespoeensis_Aspo_2_uid42613	NC_014844.1	Proteobacteria
Desulfovibrio_africanus_Walvis_Bay_uid66847	NC_016629.1	Proteobacteria
Desulfovibrio_alaskensis_G20_uid57941	NC_007519.1	Proteobacteria
Desulfovibrio_desulfuricans_ATCC_27774_uid59213	NC_011883.1	Proteobacteria
Desulfovibrio_desulfuricans_ND132_uid63159	NC_016803.1	Proteobacteria
Desulfovibrio_magneticus_RS_1_uid59309	NC_012796.1	Proteobacteria
Desulfovibrio_salexigens_DSM_2638_uid59223	NC_012881.1	Proteobacteria
Desulfovibrio_vulgaris_DP4_uid58679	NC_008751.1	Proteobacteria
Desulfovibrio_vulgaris_Hildenborough_uid57645	NC_002937.3	Proteobacteria
Desulfovibrio_vulgaris__Miyazaki_F__uid59089	NC_011769.1	Proteobacteria
Desulfovibrio_vulgaris_RCH1_uid161961	NC_017310.1	Proteobacteria
Desulfurivibrio_alkaliphilus_AHT2_uid49487	NC_014216.1	Proteobacteria
Dickeya_dadantii_3937_uid52537	NC_014500.1	Proteobacteria
Dickeya_dadantii_Ech586_uid42519	NC_013592.1	Proteobacteria
Dinoroseobacter_shibae_DFL_12_uid58707	NC_009952.1	Proteobacteria
Edwardsiella_ictaluri_93_146_uid59403	NC_012779.2	Proteobacteria
Edwardsiella_tarda_EIB202_uid41819	NC_013508.1	Proteobacteria
Edwardsiella_tarda_FL6_60_uid159657	NC_017309.1	Proteobacteria
Enterobacter_638_uid58727	NC_009436.1	Proteobacteria
Enterobacter_aerogenes_KCTC_2190_uid68103	NC_015663.1	Proteobacteria
Enterobacter_asburiae_LF7a_uid72793	NC_015968.1	Proteobacteria
Enterobacter_cloacae_ATCC_13047_uid48363	NC_014121.1	Proteobacteria
Enterobacter_cloacae_EcWSU1_uid80739	NC_016514.1	Proteobacteria
Enterobacter_cloacae_SCF1_uid59969	NC_014618.1	Proteobacteria
Erwinia_amylovora_ATCC_49946_uid46943	NC_013971.1	Proteobacteria
Erwinia_amylovora_CFBP1430_uid46839	NC_013961.1	Proteobacteria
Erwinia_billingiae_Eb661_uid50547	NC_014306.1	Proteobacteria
Erwinia_Ejp617_uid159955	NC_017445.1	Proteobacteria
Erwinia_pyrifoliae_DSM_12163_uid159693	NC_017390.1	Proteobacteria
Erwinia_pyrifoliae_Ep1_96_uid40659	NC_012214.1	Proteobacteria
Erythrobacter_litoralis_HTCC2594_uid58299	NC_007722.1	Proteobacteria
Escherichia_blattae_DSM_4481_uid165043	NC_017910.1	Proteobacteria
Escherichia_coli_042_uid161985	NC_017626.1	Proteobacteria
Escherichia_coli_536_uid58531	NC_008253.1	Proteobacteria
Escherichia_coli_ABU_83972_uid161975	NC_017631.1	Proteobacteria
Escherichia_coli_APEC_O1_uid58623	NC_008563.1	Proteobacteria
Escherichia_coli_ATCC_8739_uid58783	NC_010468.1	Proteobacteria
Escherichia_coli_BL21_DE3__uid161947	NC_012971.2	Proteobacteria
Escherichia_coli_BL21_DE3__uid161949	NC_012892.2	Proteobacteria
Escherichia_coli__BL21_Gold_DE3_pLysS_AG__uid59245	NC_012947.1	Proteobacteria
Escherichia_coli_B_REL606_uid58803	NC_012967.1	Proteobacteria
Escherichia_coli_BW2952_uid59391	NC_012759.1	Proteobacteria
Escherichia_coli__clone_D_i14__uid162049	NC_017652.1	Proteobacteria
Escherichia_coli__clone_D_i2__uid162047	NC_017651.1	Proteobacteria
Escherichia_coli_DH1_uid161951	NC_017625.1	Proteobacteria
Escherichia_coli_DH1_uid162051	NC_017638.1	Proteobacteria
Escherichia_coli_E24377A_uid58395	NC_009801.1	Proteobacteria
Escherichia_coli_ETEC_H10407_uid161993	NC_017633.1	Proteobacteria
Escherichia_coli_IHE3034_uid162007	NC_017628.1	Proteobacteria
Escherichia_coli_K_12_substr__MG1655_uid57779	NC_000913.3	Proteobacteria
Escherichia_coli_KO11FL_uid162099	NC_017660.1	Proteobacteria
Escherichia_coli_KO11FL_uid52593	NC_016902.1	Proteobacteria
Escherichia_coli_NA114_uid162139	NC_017644.1	Proteobacteria
Escherichia_coli_O103_H2_12009_uid41013	NC_013353.1	Proteobacteria
Escherichia_coli_O104_H4_2009EL_2050_uid175905	NC_018650.1	Proteobacteria
Escherichia_coli_O104_H4_2009EL_2071_uid176128	NC_018661.1	Proteobacteria
Escherichia_coli_O104_H4_2011C_3493_uid176127	NC_018658.1	Proteobacteria
Escherichia_coli_O111_H__11128_uid41023	NC_013364.1	Proteobacteria
Escherichia_coli_O157_H7_EC4115_uid59091	NC_011353.1	Proteobacteria
Escherichia_coli_O157_H7_TW14359_uid59235	NC_013008.1	Proteobacteria
Escherichia_coli_O157_H7_uid57781	NC_002695.1	Proteobacteria
Escherichia_coli_O26_H11_11368_uid41021	NC_013361.1	Proteobacteria
Escherichia_coli_O55_H7_CB9615_uid46655	NC_013941.1	Proteobacteria
Escherichia_coli_O55_H7_RM12579_uid162153	NC_017656.1	Proteobacteria
Escherichia_coli_O7_K1_CE10_uid162115	NC_017646.1	Proteobacteria
Escherichia_coli_O83_H1_NRG_857C_uid161987	NC_017634.1	Proteobacteria
Escherichia_coli_P12b_uid162061	NC_017663.1	Proteobacteria
Escherichia_coli_SE11_uid59425	NC_011415.1	Proteobacteria
Escherichia_coli_SE15_uid161939	NC_013654.1	Proteobacteria
Escherichia_coli_SMS_3_5_uid58919	NC_010498.1	Proteobacteria
Escherichia_coli_UM146_uid162043	NC_017632.1	Proteobacteria
Escherichia_coli_UMNK88_uid161991	NC_017641.1	Proteobacteria
Escherichia_coli_UTI89_uid58541	NC_007946.1	Proteobacteria
Escherichia_coli_W_uid162011	NC_017635.1	Proteobacteria
Escherichia_coli_W_uid162101	NC_017664.1	Proteobacteria
Escherichia_coli_Xuzhou21_uid163995	NC_017906.1	Proteobacteria
Ferrimonas_balearica_DSM_9799_uid53371	NC_014541.1	Proteobacteria
Frateuria_aurantia_DSM_6220_uid81775	NC_017033.1	Proteobacteria
Gallionella_capsiferriformans_ES_2_uid51505	NC_014394.1	Proteobacteria
gamma_proteobacterium_HdN1_uid51635	NC_014366.1	Proteobacteria
Geobacter_bemidjiensis_Bem_uid58749	NC_011146.1	Proteobacteria
Geobacter_FRC_32_uid58543	NC_011979.1	Proteobacteria
Geobacter_lovleyi_SZ_uid58713	NC_010814.1	Proteobacteria
Geobacter_M18_uid55771	NC_014973.1	Proteobacteria
Geobacter_M21_uid59037	NC_012918.1	Proteobacteria
Geobacter_metallireducens_GS_15_uid57731	NC_007517.1	Proteobacteria
Geobacter_sulfurreducens_KN400_uid161977	NC_017454.1	Proteobacteria
Geobacter_sulfurreducens_PCA_uid57743	NC_002939.5	Proteobacteria
Geobacter_uraniireducens_Rf4_uid58475	NC_009483.1	Proteobacteria
Glaciecola_nitratireducens_FR1064_uid73759	NC_016041.1	Proteobacteria
Gluconacetobacter_diazotrophicus_PAl_5_uid59075	NC_011365.1	Proteobacteria
Gluconacetobacter_diazotrophicus_PAl_5_uid61587	NC_010125.1	Proteobacteria
Gluconacetobacter_xylinus_NBRC_3288_uid46523	NC_016027.1	Proteobacteria
Gluconobacter_oxydans_621H_uid58239	NC_006677.1	Proteobacteria
Granulibacter_bethesdensis_CGDNIH1_uid58661	NC_008343.1	Proteobacteria
Hahella_chejuensis_KCTC_2396_uid58483	NC_007645.1	Proteobacteria
Haliangium_ochraceum_DSM_14365_uid41425	NC_013440.1	Proteobacteria
Halomonas_elongata_DSM_2581_uid52781	NC_014532.1	Proteobacteria
Halorhodospira_halophila_SL1_uid58473	NC_008789.1	Proteobacteria
Halothiobacillus_neapolitanus_c2_uid41317	NC_013422.1	Proteobacteria
Herbaspirillum_seropedicae_SmR1_uid50427	NC_014323.1	Proteobacteria
Hirschia_baltica_ATCC_49814_uid59365	NC_012982.1	Proteobacteria
Hyphomicrobium_denitrificans_ATCC_51888_uid50325	NC_014313.1	Proteobacteria
Hyphomicrobium_MC1_uid68453	NC_015717.1	Proteobacteria
Hyphomonas_neptunium_ATCC_15444_uid58433	NC_008358.1	Proteobacteria
Idiomarina_loihiensis_L2TR_uid58087	NC_006512.1	Proteobacteria
Jannaschia_CCS1_uid58147	NC_007802.1	Proteobacteria
Janthinobacterium_Marseille_uid58603	NC_009659.1	Proteobacteria
Kangiella_koreensis_DSM_16069_uid59209	NC_013166.1	Proteobacteria
Ketogulonicigenium_vulgare_WSH_001_uid161161	NC_017384.1	Proteobacteria
Ketogulonicigenium_vulgare_Y25_uid59581	NC_014625.1	Proteobacteria
Klebsiella_oxytoca_KCTC_1686_uid83159	NC_016612.1	Proteobacteria
Klebsiella_pneumoniae_342_uid59145	NC_011283.1	Proteobacteria
Klebsiella_pneumoniae_HS11286_uid84387	NC_016845.1	Proteobacteria
Klebsiella_pneumoniae_KCTC_2242_uid162147	NC_017540.1	Proteobacteria
Klebsiella_pneumoniae_MGH_78578_uid57619	NC_009648.1	Proteobacteria
Klebsiella_pneumoniae_NTUH_K2044_uid59073	NC_012731.1	Proteobacteria
Klebsiella_variicola_At_22_uid42113	NC_013850.1	Proteobacteria
Laribacter_hongkongensis_HLHK9_uid59265	NC_012559.1	Proteobacteria
Legionella_pneumophila_uid170534	NC_018140.1	Proteobacteria
Leptothrix_cholodnii_SP_6_uid58971	NC_010524.1	Proteobacteria
Magnetococcus_MC_1_uid57833	NC_008576.1	Proteobacteria
Magnetospirillum_magneticum_AMB_1_uid58527	NC_007626.1	Proteobacteria
Maricaulis_maris_MCS10_uid58689	NC_008347.1	Proteobacteria
Marinobacter_adhaerens_HP15_uid162009	NC_017506.1	Proteobacteria
Marinobacter_aquaeolei_VT8_uid59419	NC_008740.1	Proteobacteria
Marinobacter_hydrocarbonoclasticus_ATCC_49840_uid162203	NC_017067.1	Proteobacteria
Marinomonas_mediterranea_MMB_1_uid64753	NC_015276.1	Proteobacteria
Marinomonas_posidonica_IVIA_Po_181_uid67323	NC_015559.1	Proteobacteria
Mesorhizobium_ciceri_biovar_biserrulae_WSM1271_uid62101	NC_014923.1	Proteobacteria
Mesorhizobium_loti_MAFF303099_uid57601	NC_002678.2	Proteobacteria
Mesorhizobium_opportunistum_WSM2075_uid40861	NC_015675.1	Proteobacteria
Methylibium_petroleiphilum_PM1_uid58085	NC_008825.1	Proteobacteria
Methylobacterium_4_46_uid58843	NC_010511.1	Proteobacteria
Methylobacterium_chloromethanicum_CM4_uid58933	NC_011757.1	Proteobacteria
Methylobacterium_extorquens_AM1_uid57605	NC_012808.1	Proteobacteria
Methylobacterium_extorquens_DM4_uid61617	NC_012988.1	Proteobacteria
Methylobacterium_extorquens_PA1_uid58821	NC_010172.1	Proteobacteria
Methylobacterium_nodulans_ORS_2060_uid59023	NC_011894.1	Proteobacteria
Methylobacterium_populi_BJ001_uid58937	NC_010725.1	Proteobacteria
Methylobacterium_radiotolerans_JCM_2831_uid58845	NC_010505.1	Proteobacteria
Methylocella_silvestris_BL2_uid59433	NC_011666.1	Proteobacteria
Methylococcus_capsulatus_Bath_uid57607	NC_002977.6	Proteobacteria
Methylocystis_SC2_uid174072	NC_018485.1	Proteobacteria
Methylomonas_methanica_MC09_uid67363	NC_015572.1	Proteobacteria
Methylophaga_JAM1_uid162947	NC_017857.1	Proteobacteria
Methylophaga_JAM7_uid162949	NC_017856.1	Proteobacteria
Methylotenera_301_uid49469	NC_014207.1	Proteobacteria
Methylotenera_mobilis_JLW8_uid59373	NC_012968.1	Proteobacteria
Methylovorus_glucosetrophus_SIP3_4_uid59367	NC_012969.1	Proteobacteria
Methylovorus_MP688_uid60723	NC_014733.1	Proteobacteria
Micavibrio_aeruginosavorus_ARL_13_uid73585	NC_016026.1	Proteobacteria
Moraxella_catarrhalis_BBH18_uid48809	NC_014147.1	Proteobacteria
Myxococcus_fulvus_HW_1_uid68443	NC_015711.1	Proteobacteria
Myxococcus_xanthus_DK_1622_uid58003	NC_008095.1	Proteobacteria
Neisseria_gonorrhoeae_FA_1090_uid57611	NC_002946.2	Proteobacteria
Neisseria_gonorrhoeae_NCCP11945_uid59191	NC_011035.1	Proteobacteria
Neisseria_meningitidis_alpha710_uid161971	NC_017505.1	Proteobacteria
Neisseria_meningitidis_FAM18_uid57825	NC_008767.1	Proteobacteria
Neisseria_meningitidis_G2136_uid162085	NC_017513.1	Proteobacteria
Neisseria_meningitidis_H44_76_uid162083	NC_017516.1	Proteobacteria
Neisseria_meningitidis_M01_240149_uid162079	NC_017514.1	Proteobacteria
Neisseria_meningitidis_M01_240355_uid162075	NC_017517.1	Proteobacteria
Neisseria_meningitidis_M04_240196_uid162081	NC_017515.1	Proteobacteria
Neisseria_meningitidis_MC58_uid57817	NC_003112.2	Proteobacteria
Neisseria_meningitidis_NZ_05_33_uid162077	NC_017518.1	Proteobacteria
Neisseria_meningitidis_WUE_2594_uid162093	NC_017512.1	Proteobacteria
Neisseria_meningitidis_Z2491_uid57819	NC_003116.1	Proteobacteria
Nitrobacter_hamburgensis_X14_uid58293	NC_007964.1	Proteobacteria
Nitrobacter_winogradskyi_Nb_255_uid58295	NC_007406.1	Proteobacteria
Nitrosococcus_halophilus_Nc4_uid46803	NC_013960.1	Proteobacteria
Nitrosococcus_oceani_ATCC_19707_uid58403	NC_007484.1	Proteobacteria
Nitrosomonas_europaea_ATCC_19718_uid57647	NC_004757.1	Proteobacteria
Nitrosomonas_eutropha_C91_uid58363	NC_008344.1	Proteobacteria
Nitrosospira_multiformis_ATCC_25196_uid58361	NC_007614.1	Proteobacteria
Novosphingobium_aromaticivorans_DSM_12444_uid57747	NC_007794.1	Proteobacteria
Novosphingobium_PP1Y_uid67383	NC_015580.1	Proteobacteria
Oceanimonas_GK1_uid81627	NC_016745.1	Proteobacteria
Ochrobactrum_anthropi_ATCC_49188_uid58921	NC_009667.1	Proteobacteria
Oligotropha_carboxidovorans_OM4_uid162135	NC_017538.1	Proteobacteria
Oligotropha_carboxidovorans_OM5_uid59155	NC_011386.1	Proteobacteria
Oligotropha_carboxidovorans_OM5_uid72795	NC_015684.1	Proteobacteria
Pantoea_ananatis_AJ13355_uid162073	NC_017531.1	Proteobacteria
Pantoea_ananatis_LMG_20103_uid46807	NC_013956.2	Proteobacteria
Pantoea_ananatis_PA13_uid162181	NC_017554.1	Proteobacteria
Pantoea_ananatis_uid86861	NC_016816.1	Proteobacteria
Pantoea_At_9b_uid55845	NC_014837.1	Proteobacteria
Pantoea_vagans_C9_1_uid49871	NC_014562.1	Proteobacteria
Paracoccus_denitrificans_PD1222_uid58187	NC_008686.1	Proteobacteria
Parvibaculum_lavamentivorans_DS_1_uid58739	NC_009719.1	Proteobacteria
Parvularcula_bermudensis_HTCC2503_uid51641	NC_014414.1	Proteobacteria
Pectobacterium_atrosepticum_SCRI1043_uid57957	NC_004547.2	Proteobacteria
Pectobacterium_carotovorum_PC1_uid59295	NC_012917.1	Proteobacteria
Pectobacterium_wasabiae_WPP163_uid41297	NC_013421.1	Proteobacteria
Pelagibacterium_halotolerans_B2_uid74393	NC_016078.1	Proteobacteria
Pelobacter_carbinolicus_DSM_2380_uid58241	NC_007498.2	Proteobacteria
Pelobacter_propionicus_DSM_2379_uid58255	NC_008609.1	Proteobacteria
Phaeobacter_gallaeciensis_DSM_17395_uid54717	NC_018290.1	Proteobacteria
Phaeobacter_gallaeciensis_uid54715	NC_018286.1	Proteobacteria
Phenylobacterium_zucineum_HLK1_uid58959	NC_011144.1	Proteobacteria
Photorhabdus_asymbiotica_ATCC_43949_uid59243	NC_012962.1	Proteobacteria
Polaromonas_JS666_uid58207	NC_007948.1	Proteobacteria
Polaromonas_naphthalenivorans_CJ2_uid58273	NC_008781.1	Proteobacteria
Polymorphum_gilvum_SL003B_26A1_uid65447	NC_015259.1	Proteobacteria
Proteus_mirabilis_HI4320_uid61599	NC_010554.1	Proteobacteria
Providencia_stuartii_MRSN_2154_uid162193	NC_017731.1	Proteobacteria
Pseudoalteromonas_atlantica_T6c_uid58283	NC_008228.1	Proteobacteria
Pseudogulbenkiania_NH8B_uid73423	NC_016002.1	Proteobacteria
Pseudomonas_aeruginosa_DK2_uid168996	NC_018080.1	Proteobacteria
Pseudomonas_aeruginosa_LESB58_uid59275	NC_011770.1	Proteobacteria
Pseudomonas_aeruginosa_M18_uid162089	NC_017548.1	Proteobacteria
Pseudomonas_aeruginosa_NCGM2_S1_uid162173	NC_017549.1	Proteobacteria
Pseudomonas_aeruginosa_PA7_uid58627	NC_009656.1	Proteobacteria
Pseudomonas_aeruginosa_PAO1_uid57945	NC_002516.2	Proteobacteria
Pseudomonas_aeruginosa_UCBPP_PA14_uid57977	NC_008463.1	Proteobacteria
Pseudomonas_brassicacearum_NFM421_uid66303	NC_015379.1	Proteobacteria
Pseudomonas_fluorescens_A506_uid165185	NC_017911.1	Proteobacteria
Pseudomonas_fluorescens_F113_uid87037	NC_016830.1	Proteobacteria
Pseudomonas_fluorescens_Pf0_1_uid57591	NC_007492.2	Proteobacteria
Pseudomonas_fluorescens_Pf_5_uid57937	NC_004129.6	Proteobacteria
Pseudomonas_fluorescens_SBW25_uid158693	NC_012660.1	Proteobacteria
Pseudomonas_fulva_12_X_uid67351	NC_015556.1	Proteobacteria
Pseudomonas_mendocina_NK_01_uid66299	NC_015410.1	Proteobacteria
Pseudomonas_mendocina_ymp_uid58723	NC_009439.1	Proteobacteria
Pseudomonas_putida_BIRD_1_uid162055	NC_017530.1	Proteobacteria
Pseudomonas_putida_F1_uid58355	NC_009512.1	Proteobacteria
Pseudomonas_putida_GB_1_uid58735	NC_010322.1	Proteobacteria
Pseudomonas_putida_KT2440_uid57843	NC_002947.3	Proteobacteria
Pseudomonas_putida_S16_uid68747	NC_015733.1	Proteobacteria
Pseudomonas_putida_W619_uid58651	NC_010501.1	Proteobacteria
Pseudomonas_stutzeri_A1501_uid58641	NC_009434.1	Proteobacteria
Pseudomonas_stutzeri_ATCC_17588___LMG_11199_uid68749	NC_015740.1	Proteobacteria
Pseudomonas_stutzeri_DSM_4166_uid162113	NC_017532.1	Proteobacteria
Pseudomonas_syringae_B728a_uid57931	NC_007005.1	Proteobacteria
Pseudomonas_syringae_phaseolicola_1448A_uid58099	NC_005773.3	Proteobacteria
Pseudomonas_syringae_tomato_DC3000_uid57967	NC_004578.1	Proteobacteria
Pseudovibrio_FO_BEG1_uid82373	NC_016642.1	Proteobacteria
Pseudoxanthomonas_spadix_BD_a59_uid75113	NC_016147.2	Proteobacteria
Pseudoxanthomonas_suwonensis_11_1_uid62105	NC_014924.1	Proteobacteria
Psychrobacter_arcticus_273_4_uid58021	NC_007204.1	Proteobacteria
Psychrobacter_PRwf_1_uid58459	NC_009524.1	Proteobacteria
Psychromonas_ingrahamii_37_uid58521	NC_008709.1	Proteobacteria
Pusillimonas_T7_7_uid66391	NC_015458.1	Proteobacteria
Rahnella_aquatilis_CIP_78_65___ATCC_33071_uid86855	NC_016818.1	Proteobacteria
Rahnella_aquatilis_HX2_uid158049	NC_017047.1	Proteobacteria
Rahnella_Y9602_uid62715	NC_015061.1	Proteobacteria
Ralstonia_eutropha_H16_uid62925	NC_008313.1	Proteobacteria
Ralstonia_eutropha_JMP134_uid58047	NC_007347.1	Proteobacteria
Ralstonia_pickettii_12D_uid58859	NC_012856.1	Proteobacteria
Ralstonia_pickettii_12J_uid58737	NC_010682.1	Proteobacteria
Ralstonia_solanacearum_CFBP2957_uid50545	NC_014307.1	Proteobacteria
Ralstonia_solanacearum_GMI1000_uid57593	NC_003295.1	Proteobacteria
Ralstonia_solanacearum_Po82_uid162133	NC_017574.1	Proteobacteria
Ramlibacter_tataouinensis_TTB310_uid68279	NC_015677.1	Proteobacteria
Rhizobium_etli_CFN_42_uid58377	NC_007761.1	Proteobacteria
Rhizobium_etli_CIAT_652_uid59115	NC_010994.1	Proteobacteria
Rhizobium_leguminosarum_bv__trifolii_WSM1325_uid58991	NC_012850.1	Proteobacteria
Rhizobium_leguminosarum_bv__trifolii_WSM2304_uid58997	NC_011369.1	Proteobacteria
Rhizobium_leguminosarum_bv__viciae_3841_uid57955	NC_008380.1	Proteobacteria
Rhizobium_NGR234_uid59081	NC_012587.1	Proteobacteria
Rhodobacter_capsulatus_SB_1003_uid47509	NC_014034.1	Proteobacteria
Rhodobacter_sphaeroides_2_4_1_uid57653	NC_007493.2	Proteobacteria
Rhodobacter_sphaeroides_ATCC_17025_uid58451	NC_009428.1	Proteobacteria
Rhodobacter_sphaeroides_ATCC_17029_uid58449	NC_009049.1	Proteobacteria
Rhodobacter_sphaeroides_KD131_uid59277	NC_011963.1	Proteobacteria
Rhodoferax_ferrireducens_T118_uid58353	NC_007908.1	Proteobacteria
Rhodomicrobium_vannielii_ATCC_17100_uid43247	NC_014664.1	Proteobacteria
Rhodopseudomonas_palustris_BisA53_uid58445	NC_008435.1	Proteobacteria
Rhodopseudomonas_palustris_BisB18_uid58443	NC_007925.1	Proteobacteria
Rhodopseudomonas_palustris_BisB5_uid58441	NC_007958.1	Proteobacteria
Rhodopseudomonas_palustris_DX_1_uid43327	NC_014834.1	Proteobacteria
Rhodopseudomonas_palustris_HaA2_uid58439	NC_007778.1	Proteobacteria
Rhodopseudomonas_palustris_TIE_1_uid58995	NC_011004.1	Proteobacteria
Rhodospirillum_centenum_SW_uid58805	NC_011420.2	Proteobacteria
Rhodospirillum_rubrum_ATCC_11170_uid57655	NC_007643.1	Proteobacteria
Rhodospirillum_rubrum_F11_uid162149	NC_017584.1	Proteobacteria
Roseobacter_denitrificans_OCh_114_uid58597	NC_008209.1	Proteobacteria
Roseobacter_litoralis_Och_149_uid54719	NC_015730.1	Proteobacteria
Rubrivivax_gelatinosus_IL144_uid158163	NC_017075.1	Proteobacteria
Ruegeria_pomeroyi_DSS_3_uid57863	NC_003911.12	Proteobacteria
Ruegeria_TM1040_uid58193	NC_008044.1	Proteobacteria
Saccharophagus_degradans_2_40_uid57921	NC_007912.1	Proteobacteria
Salmonella_bongori_NCTC_12419_uid70155	NC_015761.1	Proteobacteria
Salmonella_enterica_serovar_Agona_SL483_uid59431	NC_011149.1	Proteobacteria
Salmonella_enterica_serovar_Choleraesuis_SC_B67_uid58017	NC_006905.1	Proteobacteria
Salmonella_enterica_serovar_Dublin_CT_02021853_uid58917	NC_011205.1	Proteobacteria
Salmonella_enterica_serovar_Enteritidis_P125109_uid59247	NC_011294.1	Proteobacteria
Salmonella_enterica_serovar_Gallinarum_287_91_uid59249	NC_011274.1	Proteobacteria
Salmonella_enterica_serovar_Gallinarum_pullorum_RKS5078_uid87035	NC_016831.1	Proteobacteria
Salmonella_enterica_serovar_Heidelberg_B182_uid162195	NC_017623.1	Proteobacteria
Salmonella_enterica_serovar_Heidelberg_SL476_uid58973	NC_011083.1	Proteobacteria
Salmonella_enterica_serovar_Newport_SL254_uid58831	NC_011080.1	Proteobacteria
Salmonella_enterica_serovar_Paratyphi_A_AKU_12601_uid59269	NC_011147.1	Proteobacteria
Salmonella_enterica_serovar_Paratyphi_A_ATCC_9150_uid58201	NC_006511.1	Proteobacteria
Salmonella_enterica_serovar_Paratyphi_C_RKS4594_uid59063	NC_012125.1	Proteobacteria
Salmonella_enterica_serovar_Schwarzengrund_CVM19633_uid58915	NC_011094.1	Proteobacteria
Salmonella_enterica_serovar_Typhi_CT18_uid57793	NC_003198.1	Proteobacteria
Salmonella_enterica_serovar_Typhimurium_14028S_uid86059	NC_016856.1	Proteobacteria
Salmonella_enterica_serovar_Typhimurium_798_uid158047	NC_017046.1	Proteobacteria
Salmonella_enterica_serovar_Typhimurium_D23580_uid86061	NC_016854.1	Proteobacteria
Salmonella_enterica_serovar_Typhimurium_LT2_uid57799	NC_003197.1	Proteobacteria
Salmonella_enterica_serovar_Typhimurium_SL1344_uid86645	NC_016810.1	Proteobacteria
Salmonella_enterica_serovar_Typhimurium_ST4_74_uid84393	NC_016857.1	Proteobacteria
Salmonella_enterica_serovar_Typhimurium_T000240_uid84397	NC_016860.1	Proteobacteria
Salmonella_enterica_serovar_Typhimurium_UK_1_uid87049	NC_016863.1	Proteobacteria
Salmonella_enterica_serovar_Typhi_P_stx_12_uid87001	NC_016832.1	Proteobacteria
Serratia_AS12_uid67315	NC_015566.1	Proteobacteria
Serratia_AS13_uid162065	NC_017573.1	Proteobacteria
Serratia_plymuthica_AS9_uid67313	NC_015567.1	Proteobacteria
Serratia_proteamaculans_568_uid58725	NC_009832.1	Proteobacteria
Shewanella_amazonensis_SB2B_uid58257	NC_008700.1	Proteobacteria
Shewanella_ANA_3_uid58347	NC_008577.1	Proteobacteria
Shewanella_baltica_BA175_uid52601	NC_017571.1	Proteobacteria
Shewanella_baltica_OS117_uid162025	NC_017579.1	Proteobacteria
Shewanella_baltica_OS155_uid58259	NC_009052.1	Proteobacteria
Shewanella_baltica_OS185_uid58743	NC_009665.1	Proteobacteria
Shewanella_baltica_OS223_uid58775	NC_011663.1	Proteobacteria
Shewanella_baltica_OS678_uid50553	NC_016901.1	Proteobacteria
Shewanella_denitrificans_OS217_uid58263	NC_007954.1	Proteobacteria
Shewanella_frigidimarina_NCIMB_400_uid58265	NC_008345.1	Proteobacteria
Shewanella_halifaxensis_HAW_EB4_uid59007	NC_010334.1	Proteobacteria
Shewanella_loihica_PV_4_uid58349	NC_009092.1	Proteobacteria
Shewanella_MR_4_uid58345	NC_008321.1	Proteobacteria
Shewanella_MR_7_uid58343	NC_008322.1	Proteobacteria
Shewanella_oneidensis_MR_1_uid57949	NC_004347.2	Proteobacteria
Shewanella_pealeana_ATCC_700345_uid58705	NC_009901.1	Proteobacteria
Shewanella_piezotolerans_WP3_uid58745	NC_011566.1	Proteobacteria
Shewanella_putrefaciens_200_uid161927	NC_017566.1	Proteobacteria
Shewanella_putrefaciens_CN_32_uid58267	NC_009438.1	Proteobacteria
Shewanella_sediminis_HAW_EB3_uid58835	NC_009831.1	Proteobacteria
Shewanella_violacea_DSS12_uid47085	NC_014012.1	Proteobacteria
Shewanella_W3_18_1_uid58341	NC_008750.1	Proteobacteria
Shewanella_woodyi_ATCC_51908_uid58721	NC_010506.1	Proteobacteria
Shigella_boydii_Sb227_uid58215	NC_007613.1	Proteobacteria
Shigella_dysenteriae_Sd197_uid58213	NC_007606.1	Proteobacteria
Shigella_flexneri_2002017_uid159233	NC_017328.1	Proteobacteria
Shigella_flexneri_2a_301_uid62907	NC_004337.2	Proteobacteria
Shigella_flexneri_5_8401_uid58583	NC_008258.1	Proteobacteria
Shigella_sonnei_53G_uid84383	NC_016822.1	Proteobacteria
Shigella_sonnei_Ss046_uid58217	NC_007384.1	Proteobacteria
Sideroxydans_lithotrophicus_ES_1_uid46801	NC_013959.1	Proteobacteria
Sinorhizobium_fredii_HH103_uid86865	NC_016812.1	Proteobacteria
Sinorhizobium_medicae_WSM419_uid58549	NC_009636.1	Proteobacteria
Sinorhizobium_meliloti_1021_uid57603	NC_003047.1	Proteobacteria
Sinorhizobium_meliloti_AK83_uid52607	NC_015590.1	Proteobacteria
Sinorhizobium_meliloti_BL225C_uid52605	NC_017322.1	Proteobacteria
Sinorhizobium_meliloti_Rm41_uid176372	NC_018700.1	Proteobacteria
Sinorhizobium_meliloti_SM11_uid159685	NC_017325.1	Proteobacteria
Sodalis_glossinidius__morsitans__uid58553	NC_007712.1	Proteobacteria
Sorangium_cellulosum__So_ce_56__uid61629	NC_010162.1	Proteobacteria
Sphingobium_chlorophenolicum_L_1_uid52597	NC_015593.1	Proteobacteria
Sphingobium_japonicum_UT26S_uid47077	NC_014006.1	Proteobacteria
Sphingobium_SYK_6_uid73353	NC_015976.1	Proteobacteria
Sphingomonas_wittichii_RW1_uid58691	NC_009511.1	Proteobacteria
Sphingopyxis_alaskensis_RB2256_uid58351	NC_008048.1	Proteobacteria
Starkeya_novella_DSM_506_uid48815	NC_014217.1	Proteobacteria
Stenotrophomonas_maltophilia_D457_uid162199	NC_017671.1	Proteobacteria
Stenotrophomonas_maltophilia_JV3_uid72473	NC_015947.1	Proteobacteria
Stenotrophomonas_maltophilia_K279a_uid61647	NC_010943.1	Proteobacteria
Stenotrophomonas_maltophilia_R551_3_uid58657	NC_011071.1	Proteobacteria
Stigmatella_aurantiaca_DW4_3_1_uid158509	NC_014623.1	Proteobacteria
Syntrophobacter_fumaroxidans_MPOB_uid58177	NC_008554.1	Proteobacteria
Teredinibacter_turnerae_T7901_uid59267	NC_012997.1	Proteobacteria
Thauera_MZ1T_uid58987	NC_011662.2	Proteobacteria
Thioalkalivibrio_K90mix_uid46181	NC_013889.1	Proteobacteria
Thioalkalivibrio_sulfidophilus_HL_EbGr7_uid59179	NC_011901.1	Proteobacteria
Thiobacillus_denitrificans_ATCC_25259_uid58189	NC_007404.1	Proteobacteria
Thiocystis_violascens_DSM_198_uid74025	NC_018012.1	Proteobacteria
Thiomonas_3As_uid178369	NC_014145.1	Proteobacteria
Thiomonas_intermedia_K12_uid48825	NC_014153.1	Proteobacteria
Tistrella_mobilis_KA081020_065_uid167486	NC_017956.1	Proteobacteria
Tolumonas_auensis_DSM_9187_uid59395	NC_012691.1	Proteobacteria
Variovorax_paradoxus_EPS_uid62107	NC_014931.1	Proteobacteria
Variovorax_paradoxus_S110_uid59437	NC_012791.1	Proteobacteria
Verminephrobacter_eiseniae_EF01_2_uid58675	NC_008786.1	Proteobacteria
Vibrio_anguillarum_775_uid68057	NC_015633.1	Proteobacteria
Vibrio_cholerae_IEC224_uid89389	NC_016944.1	Proteobacteria
Vibrio_cholerae_LMA3984_4_uid159541	NC_017270.1	Proteobacteria
Vibrio_cholerae_M66_2_uid59355	NC_012578.1	Proteobacteria
Vibrio_cholerae_MJ_1236_uid59387	NC_012668.1	Proteobacteria
Vibrio_cholerae_O1_2010EL_1786_uid78933	NC_016445.1	Proteobacteria
Vibrio_cholerae_O1_biovar_El_Tor_N16961_uid57623	NC_002505.1	Proteobacteria
Vibrio_cholerae_O395_uid159869	NC_012582.1	Proteobacteria
Vibrio_cholerae_O395_uid58425	NC_009457.1	Proteobacteria
Vibrio_furnissii_NCTC_11218_uid82347	NC_016602.1	Proteobacteria
Xanthobacter_autotrophicus_Py2_uid58453	NC_009720.1	Proteobacteria
Xanthomonas_axonopodis_citri_306_uid57889	NC_003919.1	Proteobacteria
Xanthomonas_axonopodis_citrumelo_F1_uid73179	NC_016010.1	Proteobacteria
Xanthomonas_campestris_8004_uid57595	NC_007086.1	Proteobacteria
Xanthomonas_campestris_ATCC_33913_uid57887	NC_003902.1	Proteobacteria
Xanthomonas_campestris_raphani_756C_uid159539	NC_017271.1	Proteobacteria
Xanthomonas_campestris_uid61643	NC_010688.1	Proteobacteria
Xanthomonas_campestris_vesicatoria_85_10_uid58321	NC_007508.1	Proteobacteria
Xanthomonas_oryzae_KACC_10331_uid58155	NC_006834.1	Proteobacteria
Xanthomonas_oryzae_MAFF_311018_uid58547	NC_007705.1	Proteobacteria
Xanthomonas_oryzae_oryzicola_BLS256_uid54411	NC_017267.1	Proteobacteria
Xanthomonas_oryzae_PXO99A_uid59131	NC_010717.1	Proteobacteria
Xenorhabdus_bovienii_SS_2004_uid46345	NC_013892.1	Proteobacteria
Xenorhabdus_nematophila_ATCC_19061_uid49133	NC_014228.1	Proteobacteria
Xylella_fastidiosa_9a5c_uid57849	NC_002488.3	Proteobacteria
Xylella_fastidiosa_M12_uid58763	NC_010513.1	Proteobacteria
Yersinia_enterocolitica_8081_uid57741	NC_008800.1	Proteobacteria
Yersinia_enterocolitica_palearctica_105_5R_r__uid63663	NC_015224.1	Proteobacteria
Yersinia_enterocolitica_palearctica_Y11_uid162069	NC_017564.1	Proteobacteria
Yersinia_pestis_A1122_uid158119	NC_017168.1	Proteobacteria
Yersinia_pestis_Angola_uid58485	NC_010159.1	Proteobacteria
Yersinia_pestis_biovar_Medievalis_Harbin_35_uid158537	NC_017265.1	Proteobacteria
Yersinia_pestis_biovar_Microtus_91001_uid58037	NC_005810.1	Proteobacteria
Yersinia_pestis_CO92_uid57621	NC_003143.1	Proteobacteria
Yersinia_pestis_D106004_uid158071	NC_017154.1	Proteobacteria
Yersinia_pestis_D182038_uid158073	NC_017160.1	Proteobacteria
Yersinia_pestis_KIM_10_uid57875	NC_004088.1	Proteobacteria
Yersinia_pestis_Pestoides_F_uid58619	NC_009381.1	Proteobacteria
Yersinia_pestis_Z176003_uid47317	NC_014029.1	Proteobacteria
Yersinia_pseudotuberculosis_IP_31758_uid58487	NC_009708.1	Proteobacteria
Yersinia_pseudotuberculosis_IP_32953_uid58157	NC_006155.1	Proteobacteria
Yersinia_pseudotuberculosis_PB1__uid59153	NC_010634.1	Proteobacteria
Yersinia_pseudotuberculosis_YPIII_uid59151	NC_010465.1	Proteobacteria
Zymomonas_mobilis_ATCC_10988_uid55403	NC_017262.1	Proteobacteria
Zymomonas_mobilis_NCIMB_11163_uid41019	NC_013355.1	Proteobacteria
Zymomonas_mobilis_pomaceae_ATCC_29192_uid68445	NC_015709.1	Proteobacteria
Zymomonas_mobilis_ZM4_uid58095	NC_006526.2	Proteobacteria
Acetobacter_pasteurianus_IFO_3283_01_uid59279	NC_013209.1	Proteobacteria
Cycloclasticus_P1_uid176368	NC_018697.1	Proteobacteria
Glaciecola_4H_3_7_YE_5_uid66595	NC_015497.1	Proteobacteria
Legionella_pneumophila_Corby_uid58733	NC_009494.2	Proteobacteria
Acetobacter_pasteurianus_IFO_3283_03_uid158373	NC_017100.1	Proteobacteria
Acetobacter_pasteurianus_IFO_3283_07_uid158381	NC_017121.1	Proteobacteria
Acetobacter_pasteurianus_IFO_3283_12_uid158379	NC_017108.1	Proteobacteria
Acetobacter_pasteurianus_IFO_3283_22_uid158383	NC_017125.1	Proteobacteria
Acetobacter_pasteurianus_IFO_3283_26_uid158531	NC_017146.1	Proteobacteria
Acetobacter_pasteurianus_IFO_3283_32_uid158375	NC_017111.1	Proteobacteria
Actinobacillus_succinogenes_130Z_uid58247	NC_009655.1	Proteobacteria
Aggregatibacter_actinomycetemcomitans_ANH9381_uid80743	NC_016513.1	Proteobacteria
Aggregatibacter_actinomycetemcomitans_D7S_1_uid46989	NC_017846.1	Proteobacteria
Campylobacter_curvus_525_92_uid58669	NC_009715.1	Proteobacteria
Candidatus_Moranella_endobia_PCIT_uid68739	NC_015735.1	Proteobacteria
_Cellvibrio__gilvus_ATCC_13127_uid68143	NC_015671.1	Proteobacteria
Colwellia_psychrerythraea_34H_uid57855	NC_003910.7	Proteobacteria
Coxiella_burnetii_CbuG_Q212_uid58893	NC_011527.1	Proteobacteria
Coxiella_burnetii_CbuK_Q154_uid58895	NC_011528.1	Proteobacteria
Coxiella_burnetii_Dugway_5J108_111_uid58629	NC_009727.1	Proteobacteria
Coxiella_burnetii_RSA_331_uid58637	NC_010117.1	Proteobacteria
Coxiella_burnetii_RSA_493_uid57631	NC_002971.3	Proteobacteria
Desulfobacca_acetoxidans_DSM_11109_uid65785	NC_015388.1	Proteobacteria
Desulfomonile_tiedjei_DSM_6799_uid168320	NC_018025.1	Proteobacteria
Dichelobacter_nodosus_VCS1703A_uid57643	NC_009446.1	Proteobacteria
Haemophilus_parasuis_SH0165_uid59273	NC_011852.1	Proteobacteria
Helicobacter_bizzozeronii_CIII_1_uid68141	NC_015674.1	Proteobacteria
Hippea_maritima_DSM_10411_uid65267	NC_015318.1	Proteobacteria
Legionella_longbeachae_NSW150_uid46099	NC_013861.1	Proteobacteria
Legionella_pneumophila_2300_99_Alcoy_uid48801	NC_014125.1	Proteobacteria
Legionella_pneumophila_ATCC_43290_uid86885	NC_016811.1	Proteobacteria
Legionella_pneumophila_Lorraine_uid170535	NC_018139.1	Proteobacteria
Legionella_pneumophila_Philadelphia_1_uid57609	NC_002942.5	Proteobacteria
Mannheimia_succiniciproducens_MBEL55E_uid58197	NC_006300.1	Proteobacteria
Nitratifractor_salsuginis_DSM_16511_uid62183	NC_014935.1	Proteobacteria
Nitrosococcus_watsonii_C_113_uid50331	NC_014315.1	Proteobacteria
Nitrosomonas_AL212_uid55727	NC_015222.1	Proteobacteria
Nitrosomonas_Is79A3_uid68745	NC_015731.1	Proteobacteria
Polynucleobacter_necessarius_STIR1_uid58967	NC_010531.1	Proteobacteria
Psychrobacter_cryohalolentis_K5_uid58373	NC_007969.1	Proteobacteria
Sulfuricurvum_kujiense_DSM_16994_uid60789	NC_014762.1	Proteobacteria
Sulfurovum_NBC37_1_uid58863	NC_009663.1	Proteobacteria
Syntrophus_aciditrophicus_SB_uid58539	NC_007759.1	Proteobacteria
Taylorella_asinigenitalis_MCE3_uid73771	NC_016043.1	Proteobacteria
Thioalkalimicrobium_cyclicum_ALM1_uid67391	NC_015581.1	Proteobacteria
Vibrio_EJY3_uid83161	NC_016613.1	Proteobacteria
Vibrio_Ex25_uid41601	NC_013456.1	Proteobacteria
Vibrio_parahaemolyticus_RIMD_2210633_uid57969	NC_004603.1	Proteobacteria
Vibrio_splendidus_LGP32_uid59353	NC_011753.2	Proteobacteria
Vibrio_vulnificus_CMCP6_uid62909	NC_004459.3	Proteobacteria
Vibrio_vulnificus_MO6_24_O_uid62243	NC_014965.1	Proteobacteria
Vibrio_vulnificus_YJ016_uid58007	NC_005139.1	Proteobacteria
Xylella_fastidiosa_GB514_uid162023	NC_017562.1	Proteobacteria
Xylella_fastidiosa_M23_uid58809	NC_010577.1	Proteobacteria
Xylella_fastidiosa_Temecula1_uid57869	NC_004556.1	Proteobacteria
Bacteriovorax_marinus_SJ_uid82341	NC_016620.1	Proteobacteria
Aliivibrio_salmonicida_LFI1238_uid59251	NC_011312.1	Proteobacteria
Arcobacter_butzleri_ED_1_uid158699	NC_017187.1	Proteobacteria
Arcobacter_butzleri_RM4018_uid58557	NC_009850.1	Proteobacteria
Arcobacter_L_uid158135	NC_017192.1	Proteobacteria
Arcobacter_nitrofigilis_DSM_7299_uid49001	NC_014166.1	Proteobacteria
Baumannia_cicadellinicola_Hc__Homalodisca_coagulata__uid58111	NC_007984.1	Proteobacteria
Buchnera_aphidicola_5A__Acyrthosiphon_pisum__uid59285	NC_011833.1	Proteobacteria
Buchnera_aphidicola_Ak__Acyrthosiphon_kondoi__uid158533	NC_017256.1	Proteobacteria
Buchnera_aphidicola_APS__Acyrthosiphon_pisum__uid57805	NC_002528.1	Proteobacteria
Buchnera_aphidicola_Bp__Baizongia_pistaciae__uid57827	NC_004545.1	Proteobacteria
Buchnera_aphidicola_Cc__Cinara_cedri__uid58579	NC_008513.1	Proteobacteria
Buchnera_aphidicola__Cinara_tujafilina__uid68101	NC_015662.1	Proteobacteria
Buchnera_aphidicola_JF98__Acyrthosiphon_pisum__uid158845	NC_017254.1	Proteobacteria
Buchnera_aphidicola_JF99__Acyrthosiphon_pisum__uid158847	NC_017253.1	Proteobacteria
Buchnera_aphidicola_LL01__Acyrthosiphon_pisum__uid158843	NC_017255.1	Proteobacteria
Buchnera_aphidicola_Sg__Schizaphis_graminum__uid57913	NC_004061.1	Proteobacteria
Buchnera_aphidicola_TLW03__Acyrthosiphon_pisum__uid158849	NC_017252.1	Proteobacteria
Buchnera_aphidicola_Tuc7__Acyrthosiphon_pisum__uid59283	NC_011834.1	Proteobacteria
Buchnera_aphidicola_Ua__Uroleucon_ambrosiae__uid158535	NC_017259.1	Proteobacteria
Campylobacter_fetus_82_40_uid58545	NC_008599.1	Proteobacteria
Campylobacter_hominis_ATCC_BAA_381_uid58981	NC_009714.1	Proteobacteria
Campylobacter_jejuni_81116_uid58771	NC_009839.1	Proteobacteria
Campylobacter_jejuni_81_176_uid58503	NC_008787.1	Proteobacteria
Campylobacter_jejuni_doylei_269_97_uid58671	NC_009707.1	Proteobacteria
Campylobacter_jejuni_IA3902_uid159531	NC_017279.1	Proteobacteria
Campylobacter_jejuni_ICDCCJ07001_uid61249	NC_014802.1	Proteobacteria
Campylobacter_jejuni_M1_uid159535	NC_017280.1	Proteobacteria
Campylobacter_jejuni_NCTC_11168___ATCC_700819_uid57587	NC_002163.1	Proteobacteria
Campylobacter_jejuni_NCTC_11168_BN148_uid174152	NC_018521.1	Proteobacteria
Campylobacter_jejuni_RM1221_uid57899	NC_003912.7	Proteobacteria
Campylobacter_jejuni_S3_uid159533	NC_017281.1	Proteobacteria
Campylobacter_lari_RM2100_uid58115	NC_012039.1	Proteobacteria
Candidatus_Blochmannia_floridanus_uid57999	NC_005061.1	Proteobacteria
Candidatus_Blochmannia_pennsylvanicus_BPEN_uid58329	NC_007292.1	Proteobacteria
Candidatus_Blochmannia_vafer_BVAF_uid62083	NC_014909.2	Proteobacteria
Candidatus_Hamiltonella_defensa_5AT__Acyrthosiphon_pisum__uid59289	NC_012751.1	Proteobacteria
Candidatus_Liberibacter_asiaticus_psy62_uid59227	NC_012985.3	Proteobacteria
Candidatus_Liberibacter_solanacearum_CLso_ZC1_uid61245	NC_014774.1	Proteobacteria
Candidatus_Midichloria_mitochondrii_IricVA_uid68687	NC_015722.1	Proteobacteria
Candidatus_Pelagibacter_IMCC9063_uid66305	NC_015380.1	Proteobacteria
Candidatus_Pelagibacter_ubique_HTCC1062_uid58401	NC_007205.1	Proteobacteria
Candidatus_Rickettsia_amblyommii_GAT_30V_uid156845	NC_017028.1	Proteobacteria
Candidatus_Ruthia_magnifica_Cm__Calyptogena_magnifica__uid58645	NC_008610.1	Proteobacteria
Candidatus_Zinderia_insecticola_CARI_uid52459	NC_014497.1	Proteobacteria
Ehrlichia_canis_Jake_uid58071	NC_007354.1	Proteobacteria
Ehrlichia_chaffeensis_Arkansas_uid57933	NC_007799.1	Proteobacteria
Francisella_cf__novicida_3523_uid162107	NC_017449.1	Proteobacteria
Francisella_cf__novicida_Fx1_uid162105	NC_017450.1	Proteobacteria
Francisella_noatunensis_orientalis_Toba_04_uid164779	NC_017909.1	Proteobacteria
Francisella_novicida_U112_uid58499	NC_008601.1	Proteobacteria
Francisella_philomiragia_ATCC_25017_uid59105	NC_010336.1	Proteobacteria
Francisella_tularensis_FSC198_uid58693	NC_008245.1	Proteobacteria
Francisella_tularensis_holarctica_FTNF002_00_uid58999	NC_009749.1	Proteobacteria
Francisella_tularensis_holarctica_LVS_uid58595	NC_007880.1	Proteobacteria
Francisella_tularensis_holarctica_OSU18_uid58687	NC_008369.1	Proteobacteria
Francisella_tularensis_mediasiatica_FSC147_uid58939	NC_010677.1	Proteobacteria
Francisella_tularensis_NE061598_uid161973	NC_017453.1	Proteobacteria
Francisella_tularensis_SCHU_S4_uid57589	NC_006570.2	Proteobacteria
Francisella_tularensis_TI0902_uid89373	NC_016937.1	Proteobacteria
Francisella_tularensis_TIGB03_uid89379	NC_016933.1	Proteobacteria
Francisella_tularensis_WY96_3418_uid58811	NC_009257.1	Proteobacteria
Francisella_TX077308_uid68321	NC_015696.1	Proteobacteria
Gallibacterium_anatis_UMN179_uid66567	NC_015460.1	Proteobacteria
Haemophilus_ducreyi_35000HP_uid57625	NC_002940.2	Proteobacteria
Haemophilus_influenzae_10810_uid86647	NC_016809.1	Proteobacteria
Haemophilus_influenzae_86_028NP_uid58093	NC_007146.2	Proteobacteria
Haemophilus_influenzae_F3031_uid62123	NC_014920.1	Proteobacteria
Haemophilus_influenzae_F3047_uid62097	NC_014922.1	Proteobacteria
Haemophilus_influenzae_PittEE_uid58591	NC_009566.1	Proteobacteria
Haemophilus_influenzae_PittGG_uid58593	NC_009567.1	Proteobacteria
Haemophilus_influenzae_R2846_uid161921	NC_017452.1	Proteobacteria
Haemophilus_influenzae_R2866_uid161923	NC_017451.1	Proteobacteria
Haemophilus_influenzae_Rd_KW20_uid57771	NC_000907.1	Proteobacteria
Haemophilus_parainfluenzae_T3T1_uid72801	NC_015964.1	Proteobacteria
Haemophilus_somnus_129PT_uid57929	NC_008309.1	Proteobacteria
Haemophilus_somnus_2336_uid57979	NC_010519.1	Proteobacteria
Helicobacter_acinonychis_Sheeba_uid58685	NC_008229.1	Proteobacteria
Helicobacter_cetorum_MIT_00_7128_uid162217	NC_017737.1	Proteobacteria
Helicobacter_cetorum_MIT_99_5656_uid162215	NC_017735.1	Proteobacteria
Helicobacter_cinaedi_PAGU611_uid162219	NC_017761.1	Proteobacteria
Helicobacter_hepaticus_ATCC_51449_uid57737	NC_004917.1	Proteobacteria
Helicobacter_pylori_2017_uid161151	NC_017374.1	Proteobacteria
Helicobacter_pylori_2018_uid161159	NC_017381.1	Proteobacteria
Helicobacter_pylori_26695_uid57787	NC_000915.1	Proteobacteria
Helicobacter_pylori_35A_uid49903	NC_017360.1	Proteobacteria
Helicobacter_pylori_51_uid161925	NC_017382.1	Proteobacteria
Helicobacter_pylori_83_uid161153	NC_017375.1	Proteobacteria
Helicobacter_pylori_908_uid159985	NC_017357.1	Proteobacteria
Helicobacter_pylori_Aklavik117_uid182201	NC_019560.1	Proteobacteria
Helicobacter_pylori_Aklavik86_uid182202	NC_019563.1	Proteobacteria
Helicobacter_pylori_B38_uid59415	NC_012973.1	Proteobacteria
Helicobacter_pylori_B8_uid49873	NC_014256.1	Proteobacteria
Helicobacter_pylori_ELS37_uid158157	NC_017063.1	Proteobacteria
Helicobacter_pylori_F16_uid161145	NC_017368.1	Proteobacteria
Helicobacter_pylori_F30_uid159991	NC_017365.1	Proteobacteria
Helicobacter_pylori_F32_uid161139	NC_017366.1	Proteobacteria
Helicobacter_pylori_F57_uid161143	NC_017367.1	Proteobacteria
Helicobacter_pylori_G27_uid59305	NC_011333.1	Proteobacteria
Helicobacter_pylori_Gambia94_24_uid159493	NC_017371.1	Proteobacteria
Helicobacter_pylori_HPAG1_uid58517	NC_008086.1	Proteobacteria
Helicobacter_pylori_HUP_B14_uid162213	NC_017733.1	Proteobacteria
Helicobacter_pylori_India7_uid161149	NC_017372.1	Proteobacteria
Helicobacter_pylori_J99_uid57789	NC_000921.1	Proteobacteria
Helicobacter_pylori_Lithuania75_uid159491	NC_017362.1	Proteobacteria
Helicobacter_pylori_P12_uid59327	NC_011498.1	Proteobacteria
Helicobacter_pylori_PeCan18_uid162211	NC_017742.1	Proteobacteria
Helicobacter_pylori_PeCan4_uid53539	NC_014555.1	Proteobacteria
Helicobacter_pylori_Puno120_uid159611	NC_017378.1	Proteobacteria
Helicobacter_pylori_Puno135_uid161157	NC_017379.1	Proteobacteria
Helicobacter_pylori_Shi112_uid162207	NC_017741.1	Proteobacteria
Helicobacter_pylori_Shi169_uid162209	NC_017740.1	Proteobacteria
Helicobacter_pylori_Shi417_uid162205	NC_017739.1	Proteobacteria
Helicobacter_pylori_Shi470_uid59165	NC_010698.2	Proteobacteria
Helicobacter_pylori_SJM180_uid53541	NC_014560.1	Proteobacteria
Helicobacter_pylori_SNT49_uid159615	NC_017376.1	Proteobacteria
Helicobacter_pylori_SouthAfrica7_uid159989	NC_017361.1	Proteobacteria
Helicobacter_pylori_v225d_uid159639	NC_017355.1	Proteobacteria
Helicobacter_pylori_XZ274_uid165869	NC_017926.1	Proteobacteria
Lawsonia_intracellularis_PHE_MN1_00_uid61575	NC_008011.1	Proteobacteria
Nautilia_profundicola_AmH_uid59345	NC_012115.1	Proteobacteria
Neorickettsia_risticii_Illinois_uid58889	NC_013009.1	Proteobacteria
Neorickettsia_sennetsu_Miyayama_uid57965	NC_007798.1	Proteobacteria
Nitratiruptor_SB155_2_uid58861	NC_009662.1	Proteobacteria
Orientia_tsutsugamushi_Boryong_uid61621	NC_009488.1	Proteobacteria
Orientia_tsutsugamushi_Ikeda_uid58869	NC_010793.1	Proteobacteria
Pasteurella_multocida_3480_uid161955	NC_017764.1	Proteobacteria
Pasteurella_multocida_36950_uid86887	NC_016808.1	Proteobacteria
Pasteurella_multocida_HN06_uid156881	NC_017027.1	Proteobacteria
Pasteurella_multocida_Pm70_uid57627	NC_002663.1	Proteobacteria
Pseudoalteromonas_SM9913_uid61247	NC_014803.1	Proteobacteria
Rickettsia_africae_ESF_5_uid58799	NC_012633.1	Proteobacteria
Rickettsia_akari_Hartford_uid58161	NC_009881.1	Proteobacteria
Rickettsia_australis_Cutlack_uid158039	NC_017058.1	Proteobacteria
Rickettsia_bellii_OSU_85_389_uid58681	NC_009883.1	Proteobacteria
Rickettsia_bellii_RML369_C_uid58405	NC_007940.1	Proteobacteria
Rickettsia_canadensis_CA410_uid88063	NC_016929.1	Proteobacteria
Rickettsia_canadensis_McKiel_uid58159	NC_009879.1	Proteobacteria
Rickettsia_conorii_Malish_7_uid57633	NC_003103.1	Proteobacteria
Rickettsia_felis_URRWXCal2_uid58331	NC_007109.1	Proteobacteria
Rickettsia_heilongjiangensis_054_uid70839	NC_015866.1	Proteobacteria
Rickettsia_japonica_YH_uid73963	NC_016050.1	Proteobacteria
Rickettsia_massiliae_AZT80_uid86751	NC_016931.1	Proteobacteria
Rickettsia_massiliae_MTU5_uid58801	NC_009900.1	Proteobacteria
Rickettsia_montanensis_OSU_85_930_uid158043	NC_017043.1	Proteobacteria
Rickettsia_parkeri_Portsmouth_uid158045	NC_017044.1	Proteobacteria
Rickettsia_philipii_364D_uid89383	NC_016930.1	Proteobacteria
Rickettsia_prowazekii_BuV67_CWPP_uid158063	NC_017056.1	Proteobacteria
Rickettsia_prowazekii_Dachau_uid158057	NC_017051.1	Proteobacteria
Rickettsia_prowazekii_GvV257_uid158051	NC_017048.1	Proteobacteria
Rickettsia_prowazekii_Rp22_uid161945	NC_017560.1	Proteobacteria
Rickettsia_prowazekii_RpGvF24_uid158065	NC_017057.1	Proteobacteria
Rickettsia_rhipicephali_3_7_female6_CWPP_uid156977	NC_017042.1	Proteobacteria
Rickettsia_rickettsii_Arizona_uid86655	NC_016909.1	Proteobacteria
Rickettsia_rickettsii_Brazil_uid88069	NC_016913.1	Proteobacteria
Rickettsia_rickettsii_Colombia_uid86653	NC_016908.1	Proteobacteria
Rickettsia_rickettsii_Hauke_uid86659	NC_016911.1	Proteobacteria
Rickettsia_rickettsii_Hino_uid86657	NC_016914.1	Proteobacteria
Rickettsia_rickettsii_Hlp_2_uid88067	NC_016915.1	Proteobacteria
Rickettsia_rickettsii_Iowa_uid58961	NC_010263.2	Proteobacteria
Rickettsia_rickettsii__Sheila_Smith__uid58027	NC_009882.1	Proteobacteria
Rickettsia_slovaca_13_B_uid82369	NC_016639.1	Proteobacteria
Rickettsia_slovaca_D_CWPP_uid158159	NC_017065.1	Proteobacteria
Rickettsia_typhi_B9991CWPP_uid158357	NC_017062.1	Proteobacteria
Rickettsia_typhi_Wilmington_uid58063	NC_006142.1	Proteobacteria
Sulfurimonas_autotrophica_DSM_16294_uid53043	NC_014506.1	Proteobacteria
Sulfurimonas_denitrificans_DSM_1251_uid58185	NC_007575.1	Proteobacteria
Sulfurospirillum_barnesii_SES_3_uid168117	NC_018002.1	Proteobacteria
Sulfurospirillum_deleyianum_DSM_6946_uid41861	NC_013512.1	Proteobacteria
Taylorella_equigenitalis_ATCC_35865_uid170255	NC_018108.1	Proteobacteria
Taylorella_equigenitalis_MCE9_uid62103	NC_014914.1	Proteobacteria
Vibrio_fischeri_ES114_uid58163	NC_006840.2	Proteobacteria
Vibrio_fischeri_MJ11_uid58907	NC_011184.1	Proteobacteria
Wigglesworthia_glossinidia_endosymbiont_of_Glossina_brevipalpis_uid57853	NC_004344.2	Proteobacteria
Wigglesworthia_glossinidia_endosymbiont_of_Glossina_morsitans__Yale_colony__uid88075	NC_016893.1	Proteobacteria
Wolbachia_endosymbiont_of_Culex_quinquefasciatus_Pel_uid61645	NC_010981.1	Proteobacteria
Wolbachia_endosymbiont_of_Drosophila_melanogaster_uid57851	NC_002978.6	Proteobacteria
Wolbachia_endosymbiont_of_Onchocerca_ochengi_uid171829	NC_018267.1	Proteobacteria
Wolbachia_endosymbiont_TRS_of_Brugia_malayi_uid58107	NC_006833.1	Proteobacteria
Wolbachia_wRi_uid59371	NC_012416.1	Proteobacteria
Anaplasma_centrale_Israel_uid42155	NC_013532.1	Proteobacteria
Anaplasma_marginale_Florida_uid58577	NC_012026.1	Proteobacteria
Anaplasma_marginale_Maries_uid57629	NC_004842.2	Proteobacteria
Anaplasma_phagocytophilum_HZ_uid57951	NC_007797.1	Proteobacteria
Helicobacter_pylori_Sat464_uid159467	NC_017359.1	Proteobacteria
Helicobacter_pylori_Cuz20_uid159987	NC_017358.1	Proteobacteria
Helicobacter_pylori_uid159983	NC_017354.1	Proteobacteria
Actinobacillus_pleuropneumoniae_serovar_7_AP76_uid59231	NC_010939.1	Proteobacteria
Actinobacillus_pleuropneumoniae_serovar_3_JL03_uid58891	NC_010278.1	Proteobacteria
Candidatus_Riesia_pediculicola_USDA_uid46841	NC_014109.1	Proteobacteria
Candidatus_Tremblaya_princeps_PCIT_uid68741	NC_015736.1	Proteobacteria
Candidatus_Tremblaya_princeps_PCVAL_uid159519	NC_017293.1	Proteobacteria
Helicobacter_felis_ATCC_49179_uid61409	NC_014810.2	Proteobacteria
Borrelia_afzelii_PKo_uid159867	NC_017238.1	Spirochaetae
Borrelia_afzelii_PKo_uid58653	NC_008277.1	Spirochaetae
Borrelia_bissettii_DN127_uid71231	NC_015921.1	Spirochaetae
Borrelia_burgdorferi_JD1_uid161197	NC_017403.1	Spirochaetae
Borrelia_burgdorferi_N40_uid161241	NC_017418.1	Spirochaetae
Borrelia_burgdorferi_ZS7_uid59429	NC_011728.1	Spirochaetae
Borrelia_duttonii_Ly_uid58791	NC_011229.1	Spirochaetae
Borrelia_garinii_BgVir_uid162165	NC_017717.1	Spirochaetae
Borrelia_garinii_PBi_uid58125	NC_006156.1	Spirochaetae
Borrelia_hermsii_DAH_uid59225	NC_010673.1	Spirochaetae
Borrelia_recurrentis_A1_uid58793	NC_011244.1	Spirochaetae
Borrelia_turicatae_91E135_uid58311	NC_008710.1	Spirochaetae
Brachyspira_hyodysenteriae_WA1_uid59291	NC_012225.1	Spirochaetae
Brachyspira_intermedia_PWS_A_uid158369	NC_017243.1	Spirochaetae
Brachyspira_murdochii_DSM_12563_uid48819	NC_014150.1	Spirochaetae
Brachyspira_pilosicoli_95_1000_uid50609	NC_014330.1	Spirochaetae
Leptospira_biflexa_serovar_Patoc__Patoc_1__Ames__uid58511	NC_010842.1	Spirochaetae
Leptospira_biflexa_serovar_Patoc__Patoc_1__Paris__uid58993	NC_010602.1	Spirochaetae
Leptospira_interrogans_serovar_Lai_IPAV_uid161957	NC_017551.1	Spirochaetae
Spirochaeta_caldaria_DSM_7334_uid68753	NC_015732.1	Spirochaetae
Spirochaeta_smaragdinae_DSM_11293_uid51369	NC_014364.1	Spirochaetae
Treponema_denticola_ATCC_35405_uid57583	NC_002967.9	Spirochaetae
Treponema_primitia_ZAS_2_uid67367	NC_015578.1	Spirochaetae
Treponema_succinifaciens_DSM_2489_uid65781	NC_015385.1	Spirochaetae
Spirochaeta_thermophila_DSM_6578_uid162041	NC_017583.1	Spirochaetae
Treponema_azotonutricium_ZAS_9_uid67365	NC_015577.1	Spirochaetae
Treponema_brennaborense_DSM_12168_uid66607	NC_015500.1	Spirochaetae
Spirochaeta_coccoides_DSM_17374_uid66331	NC_015436.1	Spirochaetae
Turneriella_parva_DSM_21527_uid168321	NC_018020.1	Spirochaetae
Spirochaeta_africana_DSM_8902_uid81779	NC_017098.1	Spirochaetae
Spirochaeta_Buddy_uid63633	NC_015152.1	Spirochaetae
Spirochaeta_thermophila_DSM_6192_uid53037	NC_014484.1	Spirochaetae
Treponema_pallidum_Chicago_uid159543	NC_017268.1	Spirochaetae
Treponema_pallidum_DAL_1_uid87065	NC_016844.1	Spirochaetae
Treponema_pallidum_Mexico_A_uid176920	NC_018722.1	Spirochaetae
Treponema_pallidum_Nichols_uid57585	NC_000919.1	Spirochaetae
Treponema_pallidum_pertenue_CDC2_uid87051	NC_016848.1	Spirochaetae
Treponema_pallidum_pertenue_Gauthier_uid87067	NC_016843.1	Spirochaetae
Treponema_pallidum_pertenue_SamoaD_uid87069	NC_016842.1	Spirochaetae
Treponema_paraluiscuniculi_Cuniculi_A_uid68447	NC_015714.1	Spirochaetae
Acholeplasma_laidlawii_PG_8A_uid58901	NC_010163.1	Tenericutes
Candidatus_Phytoplasma_australiense_uid61641	NC_010544.1	Tenericutes
Mycoplasma_arthritidis_158L3_1_uid58005	NC_011025.1	Tenericutes
Mycoplasma_bovis_HB0801_uid168665	NC_018077.1	Tenericutes
Mycoplasma_bovis_Hubei_1_uid68691	NC_015725.1	Tenericutes
Mycoplasma_bovis_PG45_uid60859	NC_014760.1	Tenericutes
Mycoplasma_crocodyli_MP145_uid47087	NC_014014.1	Tenericutes
Mycoplasma_fermentans_JER_uid53543	NC_014552.1	Tenericutes
Mycoplasma_fermentans_M64_uid62099	NC_014921.1	Tenericutes
Mycoplasma_gallisepticum_F_uid162001	NC_017503.1	Tenericutes
Mycoplasma_gallisepticum_NC95_13295_2_2P_uid172625	NC_018407.1	Tenericutes
Mycoplasma_gallisepticum_R_high__uid161999	NC_017502.1	Tenericutes
Mycoplasma_hominis_ATCC_23114_uid41875	NC_013511.1	Tenericutes
Mycoplasma_hyopneumoniae_168_uid162053	NC_017509.1	Tenericutes
Mycoplasma_hyopneumoniae_232_uid58205	NC_006360.1	Tenericutes
Mycoplasma_hyopneumoniae_7448_uid58039	NC_007332.1	Tenericutes
Mycoplasma_hyopneumoniae_J_uid58059	NC_007295.1	Tenericutes
Mycoplasma_hyorhinis_GDL_1_uid87003	NC_016829.1	Tenericutes
Mycoplasma_hyorhinis_HUB_1_uid51695	NC_014448.1	Tenericutes
Mycoplasma_hyorhinis_MCLD_uid162087	NC_017519.1	Tenericutes
Mycoplasma_leachii_99_014_6_uid162031	NC_017521.1	Tenericutes
Mycoplasma_leachii_PG50_uid60849	NC_014751.1	Tenericutes
Mycoplasma_mycoides_capri_LC_95010_uid66189	NC_015431.1	Tenericutes
Mycoplasma_putrefaciens_KS1_uid72481	NC_015946.1	Tenericutes
Mycoplasma_suis_Illinois_uid61897	NC_015155.1	Tenericutes
Mycoplasma_suis_KI3806_uid63665	NC_015153.1	Tenericutes
Ureaplasma_urealyticum_serovar_10_ATCC_33699_uid59011	NC_011374.1	Tenericutes
Mycoplasma_pneumoniae_309_uid85495	NC_016807.1	Tenericutes
Mycoplasma_pneumoniae_FH_uid162027	NC_017504.1	Tenericutes
Mycoplasma_haemocanis_Illinois_uid82367	NC_016638.1	Tenericutes

## Sheet: Archaea
Species (Refseq file name)	Refseq id of the largest genome element and assembly version	Phylum
Acidianus_hospitalis_W1_uid66875	NC_015518.1	Crenarchaeota
Hyperthermus_butylicus_DSM_5456_uid57755	NC_008818.1	Crenarchaeota
Ignicoccus_hospitalis_KIN4_I_uid58365	NC_009776.1	Crenarchaeota
Metallosphaera_cuprina_Ar_4_uid66329	NC_015435.1	Crenarchaeota
Metallosphaera_sedula_DSM_5348_uid58717	NC_009440.1	Crenarchaeota
Sulfolobus_acidocaldarius_DSM_639_uid58379	NC_007181.1	Crenarchaeota
Sulfolobus_acidocaldarius_N8_uid189027	NC_020246.1	Crenarchaeota
Sulfolobus_acidocaldarius_Ron12_I_uid189028	NC_020247.1	Crenarchaeota
Sulfolobus_islandicus_HVE10_4_uid162067	NC_017275.1	Crenarchaeota
Sulfolobus_islandicus_L_D_8_5_uid43679	NC_013769.1	Crenarchaeota
Sulfolobus_islandicus_L_S_2_15_uid58871	NC_012589.1	Crenarchaeota
Sulfolobus_islandicus_M_14_25_uid58849	NC_012588.1	Crenarchaeota
Sulfolobus_islandicus_M_16_27_uid58851	NC_012632.1	Crenarchaeota
Sulfolobus_islandicus_M_16_4_uid58841	NC_012726.1	Crenarchaeota
Sulfolobus_islandicus_REY15A_uid162071	NC_017276.1	Crenarchaeota
Sulfolobus_islandicus_Y_G_57_14_uid58923	NC_012622.1	Crenarchaeota
Sulfolobus_islandicus_Y_N_15_51_uid58825	NC_012623.1	Crenarchaeota
Sulfolobus_solfataricus_98_2_uid167998	NC_017274.1	Crenarchaeota
Sulfolobus_solfataricus_P2_uid57721	NC_002754.1	Crenarchaeota
Sulfolobus_tokodaii_7_uid57807	NC_003106.2	Crenarchaeota
Halalkalicoccus_jeotgali_B3_uid50305	NC_014297.1	Euryarchaeota
Haloarcula_hispanica_ATCC_33960_uid72475	NC_015948.1	Euryarchaeota
Haloarcula_marismortui_ATCC_43049_uid57719	NC_006396.1	Euryarchaeota
Halobacterium_NRC_1_uid57769	NC_002607.1	Euryarchaeota
Halobacterium_salinarum_R1_uid61571	NC_010364.1	Euryarchaeota
Haloferax_mediterranei_ATCC_33500_uid167315	NC_017941.2	Euryarchaeota
Haloferax_volcanii_DS2_uid46845	NC_013967.1	Euryarchaeota
Halogeometricum_borinquense_DSM_11551_uid54919	NC_014729.1	Euryarchaeota
Halopiger_xanaduensis_SH_6_uid68105	NC_015666.1	Euryarchaeota
Haloquadratum_walsbyi_C23_uid162019	NC_017459.1	Euryarchaeota
Haloquadratum_walsbyi_DSM_16790_uid58673	NC_008212.1	Euryarchaeota
Halorhabdus_utahensis_DSM_12940_uid59189	NC_013158.1	Euryarchaeota
Halorubrum_lacusprofundi_ATCC_49239_uid58807	NC_012029.1	Euryarchaeota
Haloterrigena_turkmenica_DSM_5511_uid43501	NC_013743.1	Euryarchaeota
Natrialba_magadii_ATCC_43099_uid46245	NC_013922.1	Euryarchaeota
Natrinema_J7_uid171337	NC_018224.1	Euryarchaeota
Natrinema_pellirubrum_DSM_15624_uid74437	NC_019962.1	Euryarchaeota
Natronobacterium_gregoryi_SP2_uid74439	NC_019792.1	Euryarchaeota
Natronococcus_occultus_SP4_uid184863	NC_019974.1	Euryarchaeota
Nitrosopumilus_maritimus_SCM1_uid58903	NC_010085.1	Aigarchaeota
Pyrobaculum_calidifontis_JCM_11548_uid58787	NC_009073.1	Crenarchaeota
Staphylothermus_hellenicus_DSM_12710_uid45893	NC_014205.1	Crenarchaeota
Staphylothermus_marinus_F1_uid58719	NC_009033.1	Crenarchaeota
Thermofilum_pendens_Hrk_5_uid58563	NC_008698.1	Crenarchaeota
Archaeoglobus_fulgidus_DSM_4304_uid57717	NC_000917.1	Euryarchaeota
Archaeoglobus_profundus_DSM_5631_uid43493	NC_013741.1	Euryarchaeota
Halomicrobium_mukohataei_DSM_12286_uid59107	NC_013202.1	Euryarchaeota
Halovivax_ruber_XH_70_uid184819	NC_019964.1	Euryarchaeota
Methanobrevibacter_ruminantium_M1_uid45857	NC_013790.1	Euryarchaeota
Methanobrevibacter_smithii_ATCC_35061_uid58827	NC_009515.1	Euryarchaeota
Methanocaldococcus_fervens_AG86_uid59347	NC_013156.1	Euryarchaeota
Methanocaldococcus_FS406_22_uid42499	NC_013887.1	Euryarchaeota
Methanocaldococcus_infernus_ME_uid48803	NC_014122.1	Euryarchaeota
Methanocaldococcus_jannaschii_DSM_2661_uid57713	NC_000909.1	Euryarchaeota
Methanocaldococcus_vulcanius_M7_uid41131	NC_013407.1	Euryarchaeota
Methanocella_arvoryzae_MRE50_uid61623	NC_009464.1	Euryarchaeota
Methanocella_paludicola_SANAE_uid42887	NC_013665.1	Euryarchaeota
Methanococcoides_burtonii_DSM_6242_uid58023	NC_007955.1	Euryarchaeota
Methanococcus_aeolicus_Nankai_3_uid58823	NC_009635.1	Euryarchaeota
Methanococcus_maripaludis_C5_uid58741	NC_009135.1	Euryarchaeota
Methanococcus_maripaludis_C6_uid58947	NC_009975.1	Euryarchaeota
Methanococcus_maripaludis_C7_uid58847	NC_009637.1	Euryarchaeota
Methanococcus_maripaludis_S2_uid58035	NC_005791.1	Euryarchaeota
Methanococcus_maripaludis_X1_uid70729	NC_015847.1	Euryarchaeota
Methanococcus_vannielii_SB_uid58767	NC_009634.1	Euryarchaeota
Methanococcus_voltae_A3_uid49529	NC_014222.1	Euryarchaeota
Methanocorpusculum_labreanum_Z_uid58785	NC_008942.1	Euryarchaeota
Methanoculleus_marisnigri_JR1_uid58561	NC_009051.1	Euryarchaeota
Methanohalobium_evestigatum_Z_7303_uid49857	NC_014253.1	Euryarchaeota
Methanohalophilus_mahii_DSM_5219_uid47313	NC_014002.1	Euryarchaeota
Methanolobus_psychrophilus_R15_uid177925	NC_018876.1	Euryarchaeota
Methanoregula_boonei_6A8_uid58815	NC_009712.1	Euryarchaeota
Methanosaeta_thermophila_PT_uid58469	NC_008553.1	Euryarchaeota
Methanosarcina_acetivorans_C2A_uid57879	NC_003552.1	Euryarchaeota
Methanosarcina_barkeri_Fusaro_uid57715	NC_007355.1	Euryarchaeota
Methanosarcina_mazei_Go1_uid57893	NC_003901.1	Euryarchaeota
Methanosarcina_mazei_Tuc01_uid190185	NC_020389.1	Euryarchaeota
Methanosphaera_stadtmanae_DSM_3091_uid58407	NC_007681.1	Euryarchaeota
Methanosphaerula_palustris_E1_9c_uid59193	NC_011832.1	Euryarchaeota
Methanospirillum_hungatei_JF_1_uid58181	NC_007796.1	Euryarchaeota
Methanothermococcus_okinawensis_IH1_uid51535	NC_015636.1	Euryarchaeota
Natronomonas_moolapensis_8_8_11_uid190182	NC_020388.1	Euryarchaeota
Natronomonas_pharaonis_DSM_2160_uid58435	NC_007426.1	Euryarchaeota
Pyrococcus_furiosus_COM1_uid169620	NC_018092.1	Euryarchaeota
Pyrococcus_furiosus_DSM_3638_uid57873	NC_003413.1	Euryarchaeota
Pyrococcus_horikoshii_OT3_uid57753	NC_000961.1	Euryarchaeota
Pyrococcus_NA2_uid66551	NC_015474.1	Euryarchaeota
Pyrococcus_ST04_uid167261	NC_017946.1	Euryarchaeota
Pyrococcus_yayanosii_CH1_uid68281	NC_015680.1	Euryarchaeota
Thermococcus_4557_uid70841	NC_015865.1	Euryarchaeota
Thermococcus_AM4_uid54735	NC_016051.1	Euryarchaeota
Thermococcus_CL1_uid168259	NC_018015.1	Euryarchaeota
Thermococcus_gammatolerans_EJ3_uid59389	NC_012804.1	Euryarchaeota
Thermococcus_kodakarensis_KOD1_uid58225	NC_006624.1	Euryarchaeota
Thermococcus_onnurineus_NA1_uid59043	NC_011529.1	Euryarchaeota
Thermococcus_sibiricus_MM_739_uid59399	NC_012883.1	Euryarchaeota
Methanothermobacter_thermautotrophicus_Delta_H_uid57877	NC_000916.1	Euryarchaeota
Candidatus_Korarchaeum_cryptofilum_OPF8_uid58601	NC_010482.1	Korarchaeota
